# Supplementary material for: Analysis of drug binding pockets and repurposing opportunities for twelve essential enzymes of ESKAPE pathogens
Source: PeerJ. 2017 Sep 19;5:e3765. doi: 10.7717/peerj.3765 (PMC5609521; doi:10.7717/peerj.3765)
Supplement: Supplemental Information 2 [file peerj-05-3765-s002.fasta]

>Ec_3ZGL 4-hydroxy-3-methylbut-2-enyl diphosphate reductase; chain: a, b; synonym: isph, (e)-4-hydroxy-3-methylbut-2-enyl diphosphate reductase (e)-4-amino-3-methylbut-2-en-1-yl diphosphate; ec: 1.17.1.2; engineered: yes
---------- ---------- -----MQILL ANPRGFCAGV DRAISIVENA LAIYGAPIYV 
RHEVVHNRYV VDSLRERGAI FIEQISEVPD GAILIFSAHG VSQAVRNEAK SRDLTVFDAT 
CPLVTKVHME VARASRRGEE SILIGHAGHP EVEGTMGQYS NPEGG-MYLV ESPDDVWKLT 
VKNEEKLSFM TQTTLSVDDT SDVIDALRKR FPKIVGPRKD DICYATTNRQ EAVRALAEQA 
EVVLVVGSKN SSNSNRLAEL AQRMGK-RAF LIDDAKDIQE EWVKEVKCVG VTAGASAPDI 
LVQNVVARLQ QLGGGEAIPL EGREENIVFE VPKELR---- --- 
>ENTAE RecName: Full=4-hydroxy-3-methylbut-2-enyl diphosphate reductase {ECO:0000256|HAMAP-Rule:MF_00191, ECO:0000256|SAAS:SAAS00389124}; EC=1.17.1.2 {ECO:0000256|HAMAP-Rule:MF_00191, ECO:0000256|SAAS:SAAS00389124};
---------- ---------- -----MQILL ANPRGFCAGV DRAISIVENA LTLYGAPIYV 
RHEVVHNRYV VDSLRQRGAI FIEQISEVPD GAILIFSAHG VSQAVRNEAK SRDLTVFDAT 
CPLVTKVHME VARASRRGEE SILIGHAGHP EVEGTMGQYN NPEGG-MYLV ESPEDVLTLE 
VKNDARLSFM TQTTLSVDDT SDVIDALRER FPKIVGPRKD DICYATTNRQ EAVRALAEQA 
DVVLVVGSKN SSNSNRLAEL AQRMGK-AAY LIDDATDIQE QWVKSAACVG VTAGASAPDI 
LVQNVIARLQ ELGGGEAVPL EGREENIVFE VPKELRVDVR EVE 
>KLEPN RecName: Full=4-hydroxy-3-methylbut-2-enyl diphosphate reductase {ECO:0000255|HAMAP-Rule:MF_00191}; EC=1.17.1.2 {ECO:0000255|HAMAP-Rule:MF_00191};
---------- ---------- -----MQILL ANPRGFCAGV DRAISIVENA LTLYGAPIYV 
RHEVVHNRYV VDSLRKRGAI FIEQISEVPD GAILIFSAHG VSQAVRNEAK SRDLTVFDAT 
CPLVTKVHME VARASRRGEE SILIGHAGHP EVEGTMGQYN NPQGG-MYLV ESPEDVLKLE 
VKNDARLSFM TQTTLSVDDT SDVIDALRAR FPKIVGPRKD DICYATTNRQ EAVRALAEQA 
DVVLVVGSKN SSNSNRLAEL AQRMGK-AAY LIDDASDIQE AWVKDAACVG VTAGASAPDI 
LVQNVITRLQ ELGGGEAVPL EGREENIVFE VPKELRVDVR EVE 
>ECOLI RecName: Full=4-hydroxy-3-methylbut-2-enyl diphosphate reductase; EC=1.17.1.2;
---------- ---------- -----MQILL ANPRGFCAGV DRAISIVENA LAIYGAPIYV 
RHEVVHNRYV VDSLRERGAI FIEQISEVPD GAILIFSAHG VSQAVRNEAK SRDLTVFDAT 
CPLVTKVHME VARASRRGEE SILIGHAGHP EVEGTMGQYS NPEGG-MYLV ESPDDVWKLT 
VKNEEKLSFM TQTTLSVDDT SDVIDALRKR FPKIVGPRKD DICYATTNRQ EAVRALAEQA 
EVVLVVGSKN SSNSNRLAEL AQRMGK-RAF LIDDAKDIQE EWVKEVKCVG VTAGASAPDI 
LVQNVVARLQ QLGGGEAIPL EGREENIVFE VPKELRVDIR EVD 
>PSEAE RecName: Full=4-hydroxy-3-methylbut-2-enyl diphosphate reductase {ECO:0000255|HAMAP-Rule:MF_00191}; EC=1.17.1.2 {ECO:0000255|HAMAP-Rule:MF_00191};
---------- ---------- -----MQIKL ANPRGFCAGV DRAIEIVNRA LDVFGPPIYV 
RHEVVHNKFV VDNLRQRGAI FVEELDQVPN NVIVIFSAHG VSQAVRKEAE GRGLKVFDAT 
CPLVTKVHME VVRYSRDGHE CVLIGHEGHP EVEGTMGQYD ASNGGAIYLV EDEADVAALE 
VRKPEALHYV TQTTLSMDDT SKVIDALRAK FPQIQGPRKN DICYATQNRQ DAVKELADQC 
DMVLVVGSPN SSNSNRLREL AERMGT-PAY LIDGAEDMQR GWFDGVRRIG ITAGASAPEV 
LVRGVIAQLR EWGASEEQEL EGREENITFS MPKELRVKAL --- 
>ACIBT RecName: Full=4-hydroxy-3-methylbut-2-enyl diphosphate reductase {ECO:0000255|HAMAP-Rule:MF_00191}; EC=1.17.1.2 {ECO:0000255|HAMAP-Rule:MF_00191};
---------- ---------- -----MEIVL ANPRGFCAGV DRAIAIVNRA LECFNPPIYV 
RHEVVHNKFV VDDLRQRGAV FVDELDQVPD DSIVIFSAHG VSKAVQQEAE RRGLKVFDAT 
CPLVTKVHIE VTKYAREGTE AILIGHEGHP EVEGTMGQYD KLKGGDIYLV EDEADVAALE 
VRHPEKLAFV TQTTLSIDDT AKVIDALRAK FPNIQGPRKD DICYATQNRQ DAVRDLAEKC 
DVVLVVGSPN SSNSNRLREL AERMGK-AAY LVDNADQLEQ SWFNDTCKIG VTAGASAPEI 
LIKQVIQRLQ DWGAQAPKEL EGREENITFS LPKELRIHVT QA- 
>MYCTU RecName: Full=4-hydroxy-3-methylbut-2-enyl diphosphate reductase 1 {ECO:0000255|HAMAP-Rule:MF_00191}; EC=1.17.1.2 {ECO:0000255|HAMAP-Rule:MF_00191};
MVPTVDMGIP GASVSSRSVA DRPNRKRVLL AEPRGYCAGV DRAVETVERA LQKHGPPVYV 
RHEIVHNRHV VDTLAKAGAV FVEETEQVPE GAIVVFSAHG VAPTVHVSAS ERNLQVIDAT 
CPLVTKVHNE ARRFARDDYD ILLIGHEGHE EVVGTAGEAP D----HVQLV DGVDAVDQVT 
VRDEDKVVWL SQTTLSVDET MEIVGRLRRR FPKLQDPPSD DICYATQNRQ VAVKAMAPEC 
ELVIVVGSRN SSNSVRLVEV ALGAGARAAH LVDWADDIDS AWLDGVTTVG VTSGASVPEV 
LVRGVLERLA ECGYDIVQPV TTANETLVFA LPRELRSPR- --- 
>MYCSM RecName: Full=4-hydroxy-3-methylbut-2-enyl diphosphate reductase {ECO:0000256|HAMAP-Rule:MF_00191, ECO:0000256|SAAS:SAAS00389124}; EC=1.17.1.2 {ECO:0000256|HAMAP-Rule:MF_00191, ECO:0000256|SAAS:SAAS00389124};
---------- ------MNPS ETPHTRKVLL AAPRSFCAGV ERAIDVVEHA LAHNGPPVYV 
RKQIVHNAHV VADLEARGAV FVEELDEVPP ESLVIFSAHG VSPQVRQQAA NLDLRVIDAT 
CPLVSKVHAR ARRLQRRGDT VVLIGHAGHE EVEGTLGHAP E----VIQLV EHVEDVDRVE 
ASDPSRVTYL TQTTLAVDET TEIIARLRDR FPDLIDPPSS DICYATTNRQ QAIAAVAAES 
ELVLVVGSEN SSNSQRLVDV ARSCGA-AAH LIDDAAQISS EWLVDVRTVG LSAGASAPSH 
LVDEVIDRLR QFGPLEVDEY EFTRETVHFA TPYTRRQP-- --- 
