# Supplementary material for: Analysis of drug binding pockets and repurposing opportunities for twelve essential enzymes of ESKAPE pathogens
Source: PeerJ. 2017 Sep 19;5:e3765. doi: 10.7717/peerj.3765 (PMC5609521; doi:10.7717/peerj.3765)
Supplement: Supplemental Information 3 [file peerj-05-3765-s003.fasta]

>ECOLI RecName: Full=Phosphopantetheine adenylyltransferase {ECO:0000255|HAMAP-Rule:MF_00151}; EC=2.7.7.3 {ECO:0000255|HAMAP-Rule:MF_00151}; AltName: Full=Dephospho-CoA pyrophosphorylase {ECO:0000255|HAMAP-Rule:MF_00151}; AltName: Full=Pantetheine-phosphate adenylyltransferase {ECO:0000255|HAMAP-Rule:MF_00151}; Short=PPAT {ECO:0000255|HAMAP-Rule:MF_00151};
--MQKRAIYP GTFDPITNGH IDIVTRATQM FDHVILAIAA SPSKKPMFTL EERVALAQQA 
TAHLGNVEVV GFSD-LMANF ARNQHATVLI RGLRAVADFE YEMQLAHMNR HLMPELESVF 
LMPSKEWSFI SSSLVKEVAR HQGDVTHFLP ENVHQALMAK LA-------- ------ 
>MYCSM RecName: Full=Phosphopantetheine adenylyltransferase {ECO:0000255|HAMAP-Rule:MF_00151}; EC=2.7.7.3 {ECO:0000255|HAMAP-Rule:MF_00151}; AltName: Full=Dephospho-CoA pyrophosphorylase {ECO:0000255|HAMAP-Rule:MF_00151}; AltName: Full=Pantetheine-phosphate adenylyltransferase {ECO:0000255|HAMAP-Rule:MF_00151}; Short=PPAT {ECO:0000255|HAMAP-Rule:MF_00151};
---MSGAVCP GSFDPVTLGH IDVFERASAQ FDEVVVAVLV NPNKKGMFDL DERIAMIEES 
TTHLPNLRVE SGQG-LVVDF VKSRGLTAIV KGLRTGTDFE YELQMAQMNK HV-AGVDTFF 
VATTPQYSFV SSSLAKEVAS LGGDVSALLP SPVNRRLQEK LNG------- ------ 
>ENTFC RecName: Full=Phosphopantetheine adenylyltransferase {ECO:0000256|HAMAP-Rule:MF_00151, ECO:0000256|SAAS:SAAS00109024}; EC=2.7.7.3 {ECO:0000256|HAMAP-Rule:MF_00151, ECO:0000256|SAAS:SAAS00109037}; AltName: Full=Dephospho-CoA pyrophosphorylase {ECO:0000256|HAMAP-Rule:MF_00151}; AltName: Full=Pantetheine-phosphate adenylyltransferase {ECO:0000256|HAMAP-Rule:MF_00151};
---MKRALFP GSFDPFTKGH LDTVERAAKL FDEVVIGVFI NTSKKSLFPP EERMTLITKA 
VSHLPNVKVM HQENQLTVET AKEIGADALI RGIRSIKDFE YEREIAQMNH HLYDELETVF 
LLAKPEYSHV SSSILKEVLH FGGDVSSYLP PVINEALAGK RE-SNES--- ------ 
>STAAU RecName: Full=Phosphopantetheine adenylyltransferase {ECO:0000255|HAMAP-Rule:MF_00151}; EC=2.7.7.3 {ECO:0000255|HAMAP-Rule:MF_00151}; AltName: Full=Dephospho-CoA pyrophosphorylase {ECO:0000255|HAMAP-Rule:MF_00151}; AltName: Full=Pantetheine-phosphate adenylyltransferase {ECO:0000255|HAMAP-Rule:MF_00151}; Short=PPAT {ECO:0000255|HAMAP-Rule:MF_00151};
M-EHTIAVIP GSFDPITYGH LDIIERSTDR FDEIHVCVLK NSKKEGTFSL EERMDLIEQS 
VKHLPNVKVH QFSG-LLVDY CEQVGAKTII RGLRAVSDFE YELRLTSMNK KLNNEIETLY 
MMSSTNYSFI SSSIVKEVAA YRADISEFVP PYVEKALKKK FK-------- ------ 
>KLEPN RecName: Full=Phosphopantetheine adenylyltransferase {ECO:0000255|HAMAP-Rule:MF_00151}; EC=2.7.7.3 {ECO:0000255|HAMAP-Rule:MF_00151}; AltName: Full=Dephospho-CoA pyrophosphorylase {ECO:0000255|HAMAP-Rule:MF_00151}; AltName: Full=Pantetheine-phosphate adenylyltransferase {ECO:0000255|HAMAP-Rule:MF_00151}; Short=PPAT {ECO:0000255|HAMAP-Rule:MF_00151};
--MSTKAIYP GTFDPITNGH IDIVTRAASM FDKVVLAIAA SPSKKPMFTL DERIALATQA 
TAHLVNVEVI GFSD-LMASF ARAQQANILI RGLRAVADFE YEMQLAHMNR HLMPTLESVF 
LMPCKEWSFI SSSLVKEVAR HQGDVSHFLP ANVHQALLNK LK-------- ------ 
>ACIBT RecName: Full=Phosphopantetheine adenylyltransferase {ECO:0000255|HAMAP-Rule:MF_00151}; EC=2.7.7.3 {ECO:0000255|HAMAP-Rule:MF_00151}; AltName: Full=Dephospho-CoA pyrophosphorylase {ECO:0000255|HAMAP-Rule:MF_00151}; AltName: Full=Pantetheine-phosphate adenylyltransferase {ECO:0000255|HAMAP-Rule:MF_00151}; Short=PPAT {ECO:0000255|HAMAP-Rule:MF_00151};
-MSKTRVIYP GTFDPITNGH VDLVTRASRM FDEVVVAIAI GHHKNPLFSL EERVALAQSS 
LGHLSNVEFV GFDG-LLVNF FKEQKATAVL RGLRAVSDFE YEFQLANMNR QLDPHFEAVF 
LTPSEQYSFI SSTLIREIAR LKGDVTKFVP QAVVEAFERK HQ-----QGW ------ 
>PSEAE RecName: Full=Phosphopantetheine adenylyltransferase {ECO:0000255|HAMAP-Rule:MF_00151}; EC=2.7.7.3 {ECO:0000255|HAMAP-Rule:MF_00151}; AltName: Full=Dephospho-CoA pyrophosphorylase {ECO:0000255|HAMAP-Rule:MF_00151}; AltName: Full=Pantetheine-phosphate adenylyltransferase {ECO:0000255|HAMAP-Rule:MF_00151}; Short=PPAT {ECO:0000255|HAMAP-Rule:MF_00151};
---MNRVLYP GTFDPITKGH GDLIERASRL FDHVIIAVAA SPKKNPLFSL EQRVALAQEV 
TKHLPNVEVV GFST-LLAHF VKEQKANVFL RGLRAVSDFE YEFQLANMNR QLAPDVESMF 
LTPSEKYSFI SSTLVREIAA LGGDISKFVH PAVADALAER FK-----R-- ------ 
>ENTAE RecName: Full=Phosphopantetheine adenylyltransferase {ECO:0000256|HAMAP-Rule:MF_00151, ECO:0000256|SAAS:SAAS00109024}; EC=2.7.7.3 {ECO:0000256|HAMAP-Rule:MF_00151, ECO:0000256|SAAS:SAAS00109037}; AltName: Full=Dephospho-CoA pyrophosphorylase {ECO:0000256|HAMAP-Rule:MF_00151}; AltName: Full=Pantetheine-phosphate adenylyltransferase {ECO:0000256|HAMAP-Rule:MF_00151};
--MQKRAIYP GTFDPITNGH IDIITRAAGM FDRLIIAIAA SPSKKPMFTL EERVALAKEA 
TAHLTNIDVV GFSD-LMANF ARSQNANILV RGLRAVADFE YEMQLAHMNR HLMPELESVF 
LMPSKEWSFI SSTLVKEVAR HHGDVTHFLP EKVCQALLQK LA-------- AGH--- 
>MYCTU RecName: Full=Phosphopantetheine adenylyltransferase {ECO:0000255|HAMAP-Rule:MF_00151}; EC=2.7.7.3 {ECO:0000255|HAMAP-Rule:MF_00151}; AltName: Full=Dephospho-CoA pyrophosphorylase {ECO:0000255|HAMAP-Rule:MF_00151}; AltName: Full=Pantetheine-phosphate adenylyltransferase {ECO:0000255|HAMAP-Rule:MF_00151}; Short=PPAT {ECO:0000255|HAMAP-Rule:MF_00151};
---MTGAVCP GSFDPVTLGH VDIFERAAAQ FDEVVVAILV NPAKTGMFDL DERIAMVKES 
TTHLPNLRVQ VGHG-LVVDF VRSCGMTAIV KGLRTGTDFE YELQMAQMNK HI-AGVDTFF 
VATAPRYSFV SSSLAKEVAM LGGDVSELLP EPVNRRLRDR LNT------- ---ERT 
>Ec_1B6T protein (phosphopantetheine adenylyltransferase); chain: a, b; synonym: ppat, kdtb; ec: 2.7.7.3
----KRAIYP GTFDPITNGH IDIVTRATQM FDHVILAIAA SPSKKPMFTL EERVALAQQA 
TAHLGNVEVV GFSD-LMANF ARNQHATVLI RGLRAVADFE YEMQLAHMNR HLMPELESVF 
LMPSKEWSFI SSSLVKEVAR HQGDVTHFLP ENVHQALMAK LA-------- ------ 
