# Supplementary material for: Analysis of drug binding pockets and repurposing opportunities for twelve essential enzymes of ESKAPE pathogens
Source: PeerJ. 2017 Sep 19;5:e3765. doi: 10.7717/peerj.3765 (PMC5609521; doi:10.7717/peerj.3765)
Supplement: Supplemental Information 4 [file peerj-05-3765-s004.fasta]

>Ec_2V58 biotin carboxylase; chain: a, b; synonym: acetyl-coa carboxylase subunit a; ec: 6.3.4.14; engineered: yes
---------- ---------- ---------- ---------- ---------- ----MLDKIV 
IANRGEIALR ILRACKEL-G IKTVAVHSSA DRDLKHVLLA DETVCIGPAP SVKSYLNIPA 
IISAAEITGA VAIHPGYGFL SENANFAEQV ERSGFIFIGP KAETIRLMGD KVSAIAAMKK 
AGVPCVPGSD GPLGD-DMDK NRAIAKRIGY PVIIKASGGG GGRGMRVVRG DAELAQSISM 
TRAEAKAAFS NDMVYMEKYL ENPRHVEIQV LADGQGNAIY LAERDCSMQR R---HQKVVE 
EAPAPGITPE LRRYIGERCA KACVDIGYRG AGTFEFLFE- -NGEFYFIEM NTRIQVEHPV 
TEMITGVDLI KEQLRIAAGQ PLSIKQEEVH VRGHAVECR- ---------- ----INAEDP 
N-TFLPSPGK ITRFHAP-GG FGVRWESHIY AGYTVPPYYD ---SMIGKLI CYGENRDVAI 
ARMKNALQEL IIDGIKTNVD LQIR-IMNDE NFQHGGT--- NIHYLEKKLG LQ-------- 
---- 
>ECOLI RecName: Full=Biotin carboxylase; EC=6.3.4.14; AltName: Full=Acetyl-CoA carboxylase subunit A; Short=ACC; EC=6.4.1.2;
---------- ---------- ---------- ---------- ---------- ----MLDKIV 
IANRGEIALR ILRACKEL-G IKTVAVHSSA DRDLKHVLLA DETVCIGPAP SVKSYLNIPA 
IISAAEITGA VAIHPGYGFL SENANFAEQV ERSGFIFIGP KAETIRLMGD KVSAIAAMKK 
AGVPCVPGSD GPLGD-DMDK NRAIAKRIGY PVIIKASGGG GGRGMRVVRG DAELAQSISM 
TRAEAKAAFS NDMVYMEKYL ENPRHVEIQV LADGQGNAIY LAERDCSMQR R---HQKVVE 
EAPAPGITPE LRRYIGERCA KACVDIGYRG AGTFEFLFE- -NGEFYFIEM NTRIQVEHPV 
TEMITGVDLI KEQLRIAAGQ PLSIKQEEVH VRGHAVECR- ---------- ----INAEDP 
N-TFLPSPGK ITRFHAP-GG FGVRWESHIY AGYTVPPYYD ---SMIGKLI CYGENRDVAI 
ARMKNALQEL IIDGIKTNVD LQIR-IMNDE NFQHGGT--- NIHYLEKKLG LQEK------ 
---- 
>KLEPN SubName: Full=Biotin carboxylase {ECO:0000313|EMBL:EUL99544.1};
---------- ---------- ---------- ---------- ---------- ----MLDKIV 
IANRGEIALR ILRACKEL-G IKTVAVHSTA DRDLKHVLLA DETVCIGPAP SVKSYLNIPA 
IISAAEITGA VAIHPGYGFL SENANFAEQV ERSGFIFIGP KADTIRLMGD KVSAITAMKK 
AGVPTVPGSD GPLGD-DMDA NRAHAKRIGY PVIIKASGGG GGRGMRVVRS DAELAQSISM 
TKAEAKAAFN NDMVYMEKYL ENPRHIEIQV LADGQGNAIY LAERDCSMQR R---HQKVVE 
EAPAPGITPE LRRYIGERCA KACVDIGYRG AGTFEFLFE- -NGEFYFIEM NTRIQVEHPV 
TEMITGVDLI KEQLRIAAGQ PLSIKQEEVQ VRGHAVECR- ---------- ----INAEDP 
N-TFLPSPGK ITRFHAP-GG FGVRWESHIY AGYTVPPYYD ---SMIGKLI CYGESRDVAI 
ARMKNALQEL IIDGIKTNVE LQMR-IMSDE NFQHGGT--- NIHYLEKKLG LQEK------ 
---- 
>ENTAE SubName: Full=Acetyl-CoA carboxylase, biotin carboxylase {ECO:0000313|EMBL:ACI10122.1}; EC=6.4.1.2 {ECO:0000313|EMBL:ACI10122.1};
---------- ---------- ---------- ---------- ---------- ----MLDKIV 
IANRGEIALR ILRACKEL-G IKTVAVHSTA DRDLKHVLLA DETVCIGPAP SVKSYLNIPA 
IISAAEITGA IAIHPGYGFL SENANFAEQV ERSGFIFIGP KADTIRLMGD KVSAITAMKK 
AGVPTVPGSD GPLTD-DMDA NRAHAKRIGY PVIIKASGGG GGRGMRVVRS DAELAQSISM 
TKAEAKAAFN NDMVYMEKYL ENPRHIEIQV LADGQGNAIY LAERDCSMQR R---HQKVVE 
EAPAPGITPE LRRYIGERCA KACVDIGYRG AGTFEFLFE- -NGEFYFIEM NTRIQVEHPV 
TEMITGVDLI KEQLRIAAGQ PLSIKQDEVV VRGHAVECR- ---------- ----INAEDP 
N-TFLPSPGK ITRFHAP-GG FGVRWESHIY AGYTVPPYYD ---SMIGKLI CYGESRDVAI 
ARMKNALQEL IIDGIKTNVD LQMR-IMSDE NFQHGGT--- NIHYLEKKLG LQEK------ 
---- 
>PSEAE RecName: Full=Biotin carboxylase; EC=6.3.4.14; AltName: Full=Acetyl-CoA carboxylase subunit A; Short=ACC; EC=6.4.1.2;
---------- ---------- ---------- ---------- ---------- ----MLEKVL 
IANRGEIALR ILRACKEL-G IKTVAVHSTA DRELMHLSLA DESVCIGPAP ATQSYLQIPA 
IIAAAEVTGA TAIHPGYGFL AENADFAEQI ERSGFTFVGP TAEVIRLMGD KVSAKDAMKR 
AGVPTVPGSD GPLPE-DEET ALAIAREVGY PVIIKAAGGG GGRGMRVVYD ESELIKSAKL 
TRTEAGAAFG NPMVYLEKFL TNPRHVEVQV LSDGQGNAIH LGDRDCSLQR R---HQKVIE 
EAPAPGIDEK ARQEVFARCV QACIEIGYRG AGTFEFLYE- -NGRFYFIEM NTRVQVEHPV 
SEMVTGVDIV KEMLRIASGE KLSIRQEDVV IRGHALECR- ---------- ----INAEDP 
K-TFMPSPGK VKHFHAP-GG NGVRVDSHLY SGYSVPPNYD ---SLVGKVI TYGADRDEAL 
ARMRNALDEL IVDGIKTNTE LHKD-LVRDA AFCKGGV--- NIHYLEKKLG MDKH------ 
---- 
>ACIBT SubName: Full=Biotin carboxylase (A subunit of acetyl-CoA carboxylase) {ECO:0000313|EMBL:CAP01515.1}; EC=6.3.4.14 {ECO:0000313|EMBL:CAP01515.1};
---------- ---------- ---------- ---------- ---------- ----MLQKVL 
IANRGEIALR ITRACKTL-G IKTVGIYSDA DKDLMHLRFV DEAVCIGPGA SSDSYLNIPA 
IITAAEITGA DAIHPGYGFL SENAEFAEIV ESSGFTFIGP RPEHIRLMGN KVSAIVAMKK 
AGVPTVPGCD HAV---TIHN ALAEAKEIGF PLIVKAAAGG GGRGMRIVER VDTLLESVQA 
AQRDAEMWFG DDTVYMERFL QKPRHVEVQV LGDGNGHAIH LYDRDCSLQR R---HQKVLE 
EAPAPNLPEQ ARADILQACV HACQLMQYRG AGTFEFLFE- -DGEFFFIEM NTRVQVEHPV 
TEMVTGVDII EQQLRIAAGL GLELQQEDIE VRGHAIECR- ---------- ----INAEDP 
T-TFLPSPGK IESFYAP-GG AGIRLDSHIY PGYSIPPYYD ---SMIAKLI AHGKDRETSL 
ARMRQALDEM ILTGIKTNIP LHKDLILQDK NFCSQAM--- DIHYLEKHLL KQVEEEKKAE 
TA-- 
>STAAU SubName: Full=Acetyl-CoA carboxylase biotin carboxylase subunit {ECO:0000313|EMBL:AIL58147.1}; SubName: Full=Acetyl-CoA carboxylase biotin carboxylase subunit, AccC1 {ECO:0000313|EMBL:BAS51702.1}; SubName: Full=Putative biotin carboxylase subunit of acetyl-CoA carboxylase {ECO:0000313|EMBL:CKH38968.1}; EC=6.3.4.14 {ECO:0000313|EMBL:CKH38968.1}; EC=6.4.1.1 {ECO:0000313|EMBL:CKH38968.1};
---------- ---------- ---------- ---------- ---------- -----MLRCL 
IANRGEIAVR IIRACREY-G IETVAVYAKG DEQSLHVHLA DQAICIGEAN ALDSYLNIDR 
IISAAQITGA NAIHPGYGFL SESTKFAQTV EEQGIAFIGP TKKTMEMMGD KITARQTVHH 
AGVPVIPGSN GAVNHVSEIE NLAKD--IGY PVVIKAASGG GGKGIRIVKK AEDLEKAFKE 
AKSEGKKYFD DDRVYVEAFI PVAKHVEVQV MGDGQDNYVH LGERDCSVQR K---NQKLIE 
ESPCAALTEE RRQQICNDAV KVARAANYRS AGTIEFLVT- DTAH-YFIEM NARIQVEHTV 
TEMRAERDLV AAQLYLLEHN HLPFSQSDIQ FNGHVIEAR- ---------- ----INAENP 
EKKFQPTPGK VTALHLPQ-G FNVRVDSLLY HGYQVSPYYD ---SLVAKVI VKSHDRASAI 
DKLKVTLDEM VIDGFSTTAD FLYA-VLNYP LYRDGDAKDV DIKFLEKHQI --------VK 
GVEL 
>ENTFC SubName: Full=Biotin carboxylase {ECO:0000313|EMBL:AFK58600.1}; EC=6.3.4.14 {ECO:0000313|EMBL:AFK58600.1}; EC=6.4.1.2 {ECO:0000313|EMBL:AFK58600.1};
---------- ---------- ---------- ---------- ---------- ----MFSKVL 
IANRGEIAVR IIRACREL-G IQTVAIYSEA DAEALHTQLA DEAICIGPAK AVDSYLNVQE 
VLSAAIVTKA EAIHPGFGFL SENSRFASMC EECNITFIGP KSATIDAMGN KINARQLMQE 
ANVPVIPGST GVLSTVEEAL EIADR--IGY PVMLKAAAGG GGKGIRKVQS KEELPQHFSS 
AQQEAAAAFG NDDMYLEKII YPARHIEVQI LGDRFGHVIH LGERDCSLQR N---NQKVLE 
ESPSVVISQT KREALGDAAV RAAKAVNYEN AGTIEFLMD- EEGDFYFMEM NTRIQVEHPV 
TEMVTGIDLV KKQVEIAAGE PLNVCQEEVV FQGHAIECR- ---------- ----INAENP 
AFHFAPSPGK IQNLLLPAGG MGLRVDSAVY PGYTIPPYYD ---SMIAKII VHGNTRFEAL 
MKMQRALSEF ITEGIITNAE FQMD-LISHP AVIAG---DY STAFLQEEFL PNWTPETEIG 
GA-- 
>MYCTU SubName: Full=Biotin carboxylase {ECO:0000313|EMBL:AIR14474.1}; EC=6.4.1.2 {ECO:0000313|EMBL:AIR14474.1};
MPAREPEPQP RRVLNGLSDV RAFFHNNTVP LYFISPTPFN LLGIYRWIRN FFYLTYYDSF 
EGEHSRVFVP RRRDRRDFDG MGDVCNHLLR DPETLE---- ---------- ----FIK--- 
-------NRG PGGKACFVML DEETQ--ALA RQAGLEVMHP PAELRHRLES KIVMTRLADE 
AGVPSVPHVI GRVSSYDELS ALAHGAGLGD DLVVEAAYGN AGSATFFVRG LRDWDQCAGG 
IVGQPEIKVM KRIRNVEVCI EATVTRHGTV IGPAMTSLV- -GYPELTPYR GAWCGNDVWR 
GALPPAQTRA AREMVAKLGD VLSRE-GYRG YFEVDLLHDL DADELYLGEV NPRLSGASPM 
TNLTTE---A YADMPLFLFH LLEYMDVDYE LDIEAINSRW ERGYGEDEVW GQLIMSETSP 
DLELFTATPR TGMWRLNHDG ---RV-SFAR QGNDWATMLD ESEAFYMRVA APGDLRCEG- 
----AQLGVL VTRGHLQTDD YQLT-ERGRR -WIDG----L KAQFASTPLT PAAPIVSRLV 
ARA- 
