# Supplementary material for: Analysis of drug binding pockets and repurposing opportunities for twelve essential enzymes of ESKAPE pathogens
Source: PeerJ. 2017 Sep 19;5:e3765. doi: 10.7717/peerj.3765 (PMC5609521; doi:10.7717/peerj.3765)
Supplement: Supplemental Information 5 [file peerj-05-3765-s005.fasta]

>MYCTU_2VI5 6,7-dimethyl-8-ribityllumazine synthase; chain: a, b, c, d, e, f, g, h, i, j; synonym: dmrl synthase , lumazine synthase, riboflavin syntha beta chain; ec: 2.5.1.9; engineered: yes
---------- PSLDASGVRL AIVASSWHGK ICDALLDGAR KVAAGCG--- LDDPTVVRVL 
GAIEIPVVAQ ELARN--HDA VVALGVVIRG QTPHFDYVCD AVTQGLTRVS LDSSTPIANG 
VLTTNTEEQA LDRAGLPTSA EDKGAQATVA ALATALTLRE LRAHS 
>ECOLI RecName: Full=6,7-dimethyl-8-ribityllumazine synthase {ECO:0000255|HAMAP-Rule:MF_00178}; Short=DMRL synthase {ECO:0000255|HAMAP-Rule:MF_00178}; Short=LS {ECO:0000255|HAMAP-Rule:MF_00178}; Short=Lumazine synthase {ECO:0000255|HAMAP-Rule:MF_00178}; EC=2.5.1.78 {ECO:0000255|HAMAP-Rule:MF_00178};
----MNIIEA NV-ATPDARV AITIARFNNF INDSLLEGAI DALKRIGQVK DENITVVWVP 
GAYELPLAAG ALAKTGKYDA VIALGTVIRG GTAHFEYVAG GASNGLAHVA QDSEIPVAFG 
VLTTESIEQA IERAG--TKA GNKGAEAALT ALEMINVLKA IKA-- 
>KLEPN RecName: Full=6,7-dimethyl-8-ribityllumazine synthase {ECO:0000255|HAMAP-Rule:MF_00178}; Short=DMRL synthase {ECO:0000255|HAMAP-Rule:MF_00178}; Short=LS {ECO:0000255|HAMAP-Rule:MF_00178}; Short=Lumazine synthase {ECO:0000255|HAMAP-Rule:MF_00178}; EC=2.5.1.78 {ECO:0000255|HAMAP-Rule:MF_00178};
----MNIIEA NV-ATPDARV AITIARFNNF INDSLLEGAI DALKRIGQVK DENITVVWVP 
GAYELPLAAG ALAKTGKYDA VIALGTVIRG GTAHFEYVAG GASNGLAHVA QDSEIPVAFG 
VLTTESIEQA IERAG--TKA GNKGAEAALT ALEMINVLKA IKA-- 
>ENTAE SubName: Full=6,7-dimethyl-8-ribityllumazine synthase {ECO:0000313|EMBL:KTH74237.1};
----MNIIEA NV-ATPDARV AITIARFNNF INDSLLEGAI DALKRIGQVK DENITVVWVP 
GAYELPLAAG ALAKTGKYDA VIALGTVIRG GTAHFEYVAG GASNGLAHVA QDSEIPVAFG 
VLTTESIEQA IERAG--TKA GNKGAEAALT ALEMINVLKA IKA-- 
>STAAU RecName: Full=6,7-dimethyl-8-ribityllumazine synthase {ECO:0000255|HAMAP-Rule:MF_00178}; Short=DMRL synthase {ECO:0000255|HAMAP-Rule:MF_00178}; Short=LS {ECO:0000255|HAMAP-Rule:MF_00178}; Short=Lumazine synthase {ECO:0000255|HAMAP-Rule:MF_00178}; EC=2.5.1.78 {ECO:0000255|HAMAP-Rule:MF_00178};
-----MNFEG KL-IGKDLKV AIVVSRFNDF ITGRLLEGAK DTLIRHD-VN EDNIDVAFVP 
GAFEIPLVAK KLASSGNYDA IITLGCVIRG ATSHYDYVCN EVAKGVSKVN DQTNVPVIFG 
ILTTESIEQA VERAG--TKA GNKGAEAAVS AIEMANLLKS IKA-- 
>ENTFC RecName: Full=6,7-dimethyl-8-ribityllumazine synthase {ECO:0000256|HAMAP-Rule:MF_00178, ECO:0000256|SAAS:SAAS00329265}; Short=DMRL synthase {ECO:0000256|HAMAP-Rule:MF_00178}; Short=LS {ECO:0000256|HAMAP-Rule:MF_00178}; Short=Lumazine synthase {ECO:0000256|HAMAP-Rule:MF_00178}; EC=2.5.1.78 {ECO:0000256|HAMAP-Rule:MF_00178, ECO:0000256|SAAS:SAAS00329265};
----MTIYEG NY-SPRDLRI GIVVARFNEF INQKLLQGAL DNLKRHG-VK EEQIDIYWVP 
GAFEIPFITK KLSKKDSYDG LITLGTVIRG ATTHYELVSN EVAKGVAHIN LESDIPVMFG 
VLTTESIEQA IERAG--TKA GNKGSEAAQG LIEMISLSQQ I---- 
>PSEAE RecName: Full=6,7-dimethyl-8-ribityllumazine synthase {ECO:0000255|HAMAP-Rule:MF_00178}; Short=DMRL synthase {ECO:0000255|HAMAP-Rule:MF_00178}; Short=LS {ECO:0000255|HAMAP-Rule:MF_00178}; Short=Lumazine synthase {ECO:0000255|HAMAP-Rule:MF_00178}; EC=2.5.1.78 {ECO:0000255|HAMAP-Rule:MF_00178};
--MTLKTIEG TF-IAPKGRY ALVVGRFNSF VVESLVSGAV DALVRHG-VA ESEITIIRAP 
GAFEIPLVTQ KVAQQGGFDA IIALGAVIRG GTPHFEYVAG ECTKGLAQVS LQFGIPVAFG 
VLTVDSIEQA IERSG--TKA GNKGAEAALS ALEMVSLLAQ LEAK- 
>ACIBT RecName: Full=6,7-dimethyl-8-ribityllumazine synthase {ECO:0000255|HAMAP-Rule:MF_00178}; Short=DMRL synthase {ECO:0000255|HAMAP-Rule:MF_00178}; Short=LS {ECO:0000255|HAMAP-Rule:MF_00178}; Short=Lumazine synthase {ECO:0000255|HAMAP-Rule:MF_00178}; EC=2.5.1.78 {ECO:0000255|HAMAP-Rule:MF_00178};
--MAIRRIEG LLHLASEGRY AILVGRFNSF VVEHLLEGAI DTLKRHG-VN EDNITVIHAP 
GAWELPIVAK KLATSNQFDA IIALGAVIRG STPHFDFVAG ECAKGLGVVA LESSLPVING 
VLTTDSIEQA IERSG--TKA GNKGSEAALT AIEMVNLLKA I---- 
>MYCTU RecName: Full=6,7-dimethyl-8-ribityllumazine synthase; Short=DMRL synthase; Short=LS; Short=Lumazine synthase; EC=2.5.1.78;
MKGGAGVPDL PSLDASGVRL AIVASSWHGK ICDALLDGAR KVAAGCG--- LDDPTVVRVL 
GAIEIPVVAQ ELARN--HDA VVALGVVIRG QTPHFDYVCD AVTQGLTRVS LDSSTPIANG 
VLTTNTEEQA LDRAGLPTSA EDKGAQATVA ALATALTLRE LRAHS 
>MYCSM RecName: Full=6,7-dimethyl-8-ribityllumazine synthase {ECO:0000256|HAMAP-Rule:MF_00178, ECO:0000256|SAAS:SAAS00329265}; Short=DMRL synthase {ECO:0000256|HAMAP-Rule:MF_00178}; Short=LS {ECO:0000256|HAMAP-Rule:MF_00178}; Short=Lumazine synthase {ECO:0000256|HAMAP-Rule:MF_00178}; EC=2.5.1.78 {ECO:0000256|HAMAP-Rule:MF_00178, ECO:0000256|SAAS:SAAS00329265};
-MSGVGVPDL PEIDASSLTL GIVASTWHTE ICDALLEGAR KVAADAG--- IPDPTVVRVL 
GAIEIPVVAQ ALART--HDA VVALGVVIQG ETPHFDYVCD AVTQGLTRVS LDEATPVANG 
VLTTNTEEQA RARAGLPGST EDKGAQAAAA ALSTAVTLRE LRRA- 
