# Supplementary material for: Analysis of drug binding pockets and repurposing opportunities for twelve essential enzymes of ESKAPE pathogens
Source: PeerJ. 2017 Sep 19;5:e3765. doi: 10.7717/peerj.3765 (PMC5609521; doi:10.7717/peerj.3765)
Supplement: Supplemental Information 6 [file peerj-05-3765-s006.fasta]

>Ec_4M5H 2-amino-4-hydroxy-6-hydroxymethyldihydropteridine pyrophosphokinase; chain: a; synonym: 6-hydroxymethyl-7,8-dihydropterin pyrophosphokinase, 7,8-dihydro-6-hydroxymethylpterin-pyrophosphokinase, hppk; ec: 2.7.6.3; engineered: yes
-MTVAYIAIG SNLASPLEQV NAALKALGDI PESHILTVSS FYRTPPLGPQ DQPDYLNAA- 
VALETSLAPE ELLNHTQRIE LQQGRVRKAE RWGPRTLDLD IMLF-----G NEVINT---- 
ERLTVPHYDM KNRGFMLWPL FEIAPELVFP DGEMLR-QIL HTRAFDKL-- NKW------- 
---------- ---------- -- 
>ECOLI SubName: Full=2-amino-4-hydroxy-6-hydroxymethyldihydropteridine pyrophosphokinase {ECO:0000313|EMBL:AIZ81162.1}; EC=2.7.6.3 {ECO:0000313|EMBL:AIZ81162.1, ECO:0000313|EMBL:AJE54441.1, ECO:0000313|EMBL:CCQ27026.1}; SubName: Full=2-amino-4-hydroxy-6-hydroxymethyldihyropteridine pyrophosphokinase {ECO:0000313|EMBL:CCQ27026.1}; SubName: Full=2-amino-4-hydroxy-6-hydroxymethyldihyropteridinep yrophosphokinase {ECO:0000313|EMBL:CDP73560.1}; SubName: Full=7, 8-dihydro-6-hydroxymethylpterin-pyrophosphokinase {ECO:0000313|EMBL:AJE54441.1}; SubName: Full=7,8-dihydro-6-hydroxymethylpterin-pyrophosphokinase {ECO:0000313|EMBL:CCJ42613.1};
-MTVAYIAIG SNLASPLEQV NAALKALGDI PESHILAVSS FYRTPPLGPQ DQPDYLNAA- 
VALETSLAPE ELLNHTQRIE LQQGRVRKAE RWGPRTLDLD IMLF-----G NEVINT---- 
ERLTVPHYDM KNRGFMLWPL FEIAPELAFP DGETLR-EVL HTRAFDKL-- SKW------- 
---------- ---------- -- 
>KLEPN SubName: Full=2-amino-4-hydroxy-6-hydroxymethyldihydropteridine pyrophosphokinase {ECO:0000313|EMBL:AKK88742.1}; EC=2.7.6.3 {ECO:0000313|EMBL:AKK88742.1, ECO:0000313|EMBL:CED77327.1}; SubName: Full=2-amino-4-hydroxy-6-hydroxymethyldihyropteridine pyrophosphokinase {ECO:0000313|EMBL:CED77327.1}; SubName: Full=FolK protein {ECO:0000313|EMBL:CDQ52188.1};
-MTLVYIALG SNLASPLEQV QAAIRALGEI PHSRVVAVSS FYRTPPLGPQ DQPDYLNAA- 
VALETALPPE TLLDHTQRIE LQQGRVRKAE RWGPRTLDLD IMLF-----G DAVINS---- 
ERLTVPHYDM KNRGFMLWPL FEIAPDLHFP DGPALR-AVL DNLGAEKP-- ASW------- 
---------- ---------- -- 
>ENTAE SubName: Full=2-amino-4-hydroxy-6-hydroxymethyldihydropteridine pyrophosphokinase {ECO:0000313|EMBL:KIU33602.1}; EC=2.7.6.3 {ECO:0000313|EMBL:KIU33602.1};
-MTRVYIAIG SNLASPLEQV NAALAALAEI PDSQIVAVSP FYRTPPLGPQ DQPDYLNAA- 
VALDTDLAPE TLLDHTQRIE LQQGRERKAH RWGPRTLDLD IMLF-----G DRQIAT---- 
PRLTVPHYDM KNRAFMLLPL VHIAPDVCFP DGVKVA-NIL ANLDPSGI-- SRW------- 
---------- ---------- -- 
>PSEAE RecName: Full=2-amino-4-hydroxy-6-hydroxymethyldihydropteridine pyrophosphokinase; EC=2.7.6.3; AltName: Full=6-hydroxymethyl-7,8-dihydropterin pyrophosphokinase; Short=PPPK; AltName: Full=7,8-dihydro-6-hydroxymethylpterin-pyrophosphokinase; Short=HPPK;
MIQRVYVALG SNLAEPREQI QAALDAFERL PETRLVAVSP LYISDPLGPA DQPRFVNGV- 
AALDTNLAPL DLLDALQAIE LEQGRVRDL- RWGPRTLDLD ILLF-----G EQLLDL---- 
PRLKVPHYHM QARAFVLYPL ADLAPDLRLP DGRHLP-ELL AACPFEGI-- ERLPGA---- 
---------- ---------- -- 
>ACIBT SubName: Full=2-amino-4-hydroxy-6-hydroxymethyldihydropteridine diphosphokinase {ECO:0000313|EMBL:KMV12517.1}; EC=2.7.6.3 {ECO:0000313|EMBL:KMV12517.1}; SubName: Full=2-amino-4-hydroxy-6-hydroxymethyldihydropteridine pyrophosphokinase {ECO:0000313|EMBL:BAP67970.1}; EC=2.7.6.3 {ECO:0000313|EMBL:BAP67970.1};
MTVTTYIGLG SNLGDSRQIL SEAIAKLKSL GE---VKVSK LYQSPPMGPQ DQPNYLNAV- 
AQLKTELLPL ELLDQLQRFE QEAGRVR-LR HWGERTLDLD LLIY-----G NEKIQN---- 
ERLTVPHVGI LQRDFVVIPL LDLDADLHIN DQPLKNLELI QQPTLTVLAD ESWA------ 
---------- ---------- -- 
>MYCTU RecName: Full=2-amino-4-hydroxy-6-hydroxymethyldihydropteridine pyrophosphokinase; EC=2.7.6.3; AltName: Full=6-hydroxymethyl-7,8-dihydropterin pyrophosphokinase; Short=PPPK; AltName: Full=7,8-dihydro-6-hydroxymethylpterin-pyrophosphokinase; Short=HPPK;
-MTRVVLSVG SNLGDRLARL RSVADGL--- -GDALIAASP IYEADPWGGV EQGQFLNAVL 
IADDPTCEPR EWLRRAQEFE RAAGRVRG-Q RWGPRNLDVD LIACYQTSAT EALVEVTARE 
NHLTLPHPLA HLRAFVLIPW IA-----VDP TAQLTVAG-- -CPRPVTRLL AELEPADRDS 
VRLFRPSFDL NSRHPVSRAP ES 
>MYCSM SubName: Full=2-amino-4-hydroxy-6-hydroxymethyldihydropteridine pyrophosphokinase {ECO:0000313|EMBL:ABK74682.1}; EC=2.7.6.3 {ECO:0000313|EMBL:ABK74682.1};
-MTSTVLSIG SNLGDRLTRL QSVLDGL--- -GPAVRAVSA VYETAAWGFE EQGPFLNAVL 
LADDPDLDGH GWLRRAQELE AAAGRVRG-Q RWGPRTLDVD LITCHDGAD- ----EIISRD 
EGLTLPHPLA HLRAFVLIPW LD-----VDP DATLTVAG-- -ESRPVQRLL SEIDQSERDG 
VTRTDLVLDI RTETAAG--- -- 
>STAAU SubName: Full=2-amino-4-hydroxy-6-hydroxymethyldihydropteridin e pyrophosphokinase {ECO:0000313|EMBL:BAS50659.1}; SubName: Full=2-amino-4-hydroxy-6-hydroxymethyldihydropteridine pyrophosphokinase {ECO:0000313|EMBL:CKG89141.1}; EC=2.7.6.3 {ECO:0000313|EMBL:CKG89141.1};
-MIQAYLGLG SNIGDRESQL NDAIKILNEY DGINVSNISP IYETAPVGYT EQPNFLN-LC 
VEIQTTLTVL QLLECCLKTE ECLHRIRK-E RWGPRTLDVD ILLY-----G EEMIDL---- 
PKLSVPHPRM NERAFVLIPL NDIAANVVEP RSKLKVKDLV FVDDSVKRYK ---------- 
---------- ---------- -- 
