# Supplementary material for: Analysis of drug binding pockets and repurposing opportunities for twelve essential enzymes of ESKAPE pathogens
Source: PeerJ. 2017 Sep 19;5:e3765. doi: 10.7717/peerj.3765 (PMC5609521; doi:10.7717/peerj.3765)
Supplement: Supplemental Information 7 [file peerj-05-3765-s007.fasta]

>Ec_4NAL 1-deoxy-d-xylulose 5-phosphate reductoisomerase; chain: a, b; synonym: dxp reductoisomerase, 1-deoxyxylulose-5-phosphate reductoisomerase, 2-c-methyl-d-erythritol 4-phosphate synthas ec: 1.1.1.267; engineered: yes
---------- -GKQLTILGS TGSIGCSTLD VVRHNPEHFR VVALVAG-KN VTRMVEQCLE 
FSPRYAVMDD EASAKL--LK TMLQQQGSRT EVLSGQQAAC DMAALEDVDQ VMAAIVGAAG 
LLPTLAAIRA GKTILLANKE SLVTCGRLFM DAVKQSKAQL LPVDSEHNAI FQSLPQPIQH 
NLGYAD-LEQ NGVVSILLTG SGGPFRETPL RDLATMTPDQ ACRHPNWSMG RKISVDSATM 
MNKGLEYIEA RWLFNASASQ MEVLIHPQSV IHSMVRYQDG SVLAQLGEPD MRTPIAHTMA 
WPNRVNSGVK PLDFCKLSAL TFAAPDYDRY PCLKLAMEAF EQGQAATTAL NAANEITVAA 
FLAQQIRFTD IAALNLSVLE KMD--MREPQ CVDDVLSVDA NAREVARKEV MRLASSA--- 
---------- ------- 
>ECOLI RecName: Full=1-deoxy-D-xylulose 5-phosphate reductoisomerase; Short=DXP reductoisomerase; EC=1.1.1.267; AltName: Full=1-deoxyxylulose-5-phosphate reductoisomerase; AltName: Full=2-C-methyl-D-erythritol 4-phosphate synthase;
---------- -MKQLTILGS TGSIGCSTLD VVRHNPEHFR VVALVAG-KN VTRMVEQCLE 
FSPRYAVMDD EASAKL--LK TMLQQQGSRT EVLSGQQAAC DMAALEDVDQ VMAAIVGAAG 
LLPTLAAIRA GKTILLANKE SLVTCGRLFM DAVKQSKAQL LPVDSEHNAI FQSLPQPIQH 
NLGYAD-LEQ NGVVSILLTG SGGPFRETPL RDLATMTPDQ ACRHPNWSMG RKISVDSATM 
MNKGLEYIEA RWLFNASASQ MEVLIHPQSV IHSMVRYQDG SVLAQLGEPD MRTPIAHTMA 
WPNRVNSGVK PLDFCKLSAL TFAAPDYDRY PCLKLAMEAF EQGQAATTAL NAANEITVAA 
FLAQQIRFTD IAALNLSVLE KMD--MREPQ CVDDVLSVDA NAREVARKEV MRLAS----- 
---------- ------- 
>KLEPN SubName: Full=Dxr protein {ECO:0000313|EMBL:CCI75347.1};
---------- -MKQLTVLGS TGSIGCSTLD VVRHNPGRFS VAALVAG-KN VDRMVEQCLE 
FTPRYAVMDD AQSAER--LR TRLHEHGSRT EVLSGQQAAA EVAALDEVDQ VMAAIVGAAG 
LVPTLAAIRA GKTVLLANKE SLVTCGRLFM EAVQQSGARL LPVDSEHNAI FQSMPETIQQ 
HLGYAD-LAR NGVSSILLTG SGGPFRETAV AELAAMTPDQ ACRHPNWSMG RKISVDSATM 
MNKGLEYIEA RWLFNASAQQ MEVLIHPQSV IHSMVRYQDG SVLAQLGEPD MRTPIAHTMG 
WPQRLNSGVK PLDFCQLSNL SFSAPDYTRY PCLKLAMDAF DVGQAATTTL NAANEESVAA 
FLHGDIRFTD IAAVNLAVLD KMD--LQEPQ SIDDVLVIDA EARAIAHQQL QRLVAQA--- 
---------- ------- 
>PSEAE RecName: Full=1-deoxy-D-xylulose 5-phosphate reductoisomerase {ECO:0000255|HAMAP-Rule:MF_00183}; Short=DXP reductoisomerase {ECO:0000255|HAMAP-Rule:MF_00183}; EC=1.1.1.267 {ECO:0000255|HAMAP-Rule:MF_00183}; AltName: Full=1-deoxyxylulose-5-phosphate reductoisomerase {ECO:0000255|HAMAP-Rule:MF_00183}; AltName: Full=2-C-methyl-D-erythritol 4-phosphate synthase {ECO:0000255|HAMAP-Rule:MF_00183};
--------MS RPQRISVLGA TGSIGLSTLD VVQRHPDRYE AFALTGF-SR LAELEALCLR 
HRPVYAVVPE QAAAIA--LQ GSLAAAGIRT RVLFGEQALC EVASAPEVDM VMAAIVGAAG 
LPSTLAAVEA GKRVLLANKE ALVMSGALFM QAVKRSGAVL LPIDSEHNAI FQSLPR---- 
--NYADGLER VGVRRILLTA SGGPFRETPL EQLASVTPEQ ACAHPNWSMG RKISVDSASM 
MNKGLELIEA CWLFDAQPSQ VEVVIHPQSV IHSMVDYVDG SVIAQLGNPD MRTPISYAMA 
WPERIDSGVS PLDMFAVGRL DFQRPDEQRF PCLRLASQAA ETGGSAPAML NAANEVAVAA 
FLERHIRFSD IAVIIEDVLN REA--VTAVE SLDQVLAADR RARSVAGQWL TRHAG----- 
---------- ------- 
>MYCTU RecName: Full=1-deoxy-D-xylulose 5-phosphate reductoisomerase {ECO:0000255|HAMAP-Rule:MF_00183}; Short=DXP reductoisomerase {ECO:0000255|HAMAP-Rule:MF_00183}; EC=1.1.1.267 {ECO:0000255|HAMAP-Rule:MF_00183}; AltName: Full=1-deoxyxylulose-5-phosphate reductoisomerase {ECO:0000255|HAMAP-Rule:MF_00183}; AltName: Full=2-C-methyl-D-erythritol 4-phosphate synthase {ECO:0000255|HAMAP-Rule:MF_00183};
MTNSTDGRAD GRLRVVVLGS TGSIGTQALQ VIADNPDRFE VVGLAAGGAH LDTLLRQRAQ 
TGVTNIAVAD EH-------- AAQRVGDIPY ---HGSDAAT RLVEQTEADV VLNALVGALG 
LRPTLAALKT GARLALANKE SLVAGGSLVL RAARPG--QI VPVDSEHSAL AQCL------ 
---RGG--TP DEVAKLVLTA SGGPFRGWSA ADLEHVTPEQ AGAHPTWSMG PMNTLNSASL 
VNKGLEVIET HLLFGIPYDR IDVVVHPQSI IHSMVTFIDG STIAQASPPD MKLPISLALG 
WPRRVSGAAA ACDFHTASSW EFEPLDTDVF PAVELARQAG VAGGCMTAVY NAANEEAAAA 
FLAGRIGFPA IVGIIADVLH AADQWAVEPA TVDDVLDAQR WARERAQRAV SGMASVAIAS 
TAKPGAAGRH ASTLERS 
>MYCSM RecName: Full=1-deoxy-D-xylulose 5-phosphate reductoisomerase {ECO:0000255|HAMAP-Rule:MF_00183}; Short=DXP reductoisomerase {ECO:0000255|HAMAP-Rule:MF_00183}; EC=1.1.1.267 {ECO:0000255|HAMAP-Rule:MF_00183}; AltName: Full=1-deoxyxylulose-5-phosphate reductoisomerase {ECO:0000255|HAMAP-Rule:MF_00183}; AltName: Full=2-C-methyl-D-erythritol 4-phosphate synthase {ECO:0000255|HAMAP-Rule:MF_00183};
MTTSAASGEP GRQRVLILGS TGSIGTQALE VIAANPDRFE VVGLAAGGGN PELLAAQRAQ 
TGVAAVAVAD PA-------- AAEAVGDVRY ---SGPDAVT RLVEDTEADV VLNALVGALG 
LQPTLAALAT GARLALANKE SLVAGGPLVL KAAAPG--QI VPVDSEHSAM AQCL------ 
---RGG--TR AELDKIVLTA SGGPFLGWSA EDLKSVTPEQ AGKHPTWSMG PMNTLNSATL 
VNKGLELIET HLLFGVDYDD IDVVVHPQSI VHSMATFTDG STLAQASPPD MKLPIALALG 
WPDRIAGAAA ACDFSTASTW EFLPLDNAVF PAVDLARFAG KQGGCLTAVY NSANEEAAEA 
FLDGRIGFPD IVETVGDVLH AADRWAAEPA TVDDVLDAQR WAREQARGVV E-------QK 
SVRRGLVTK- ------- 
>ACIBT RecName: Full=1-deoxy-D-xylulose 5-phosphate reductoisomerase {ECO:0000255|HAMAP-Rule:MF_00183}; Short=DXP reductoisomerase {ECO:0000255|HAMAP-Rule:MF_00183}; EC=1.1.1.267 {ECO:0000255|HAMAP-Rule:MF_00183}; AltName: Full=1-deoxyxylulose-5-phosphate reductoisomerase {ECO:0000255|HAMAP-Rule:MF_00183}; AltName: Full=2-C-methyl-D-erythritol 4-phosphate synthase {ECO:0000255|HAMAP-Rule:MF_00183};
---------- MTQSVCILGV TGSIGRSTLK ILGQHPDKYS VFAVSAH-SR ISELVEICKQ 
FRPKVVVVPE QKIAELKTLF AQQNISDIDV --LAGQEGLV DIASHTDVDI VMAAIVGAAG 
LLPTLAAVKA GKRVLLANKE ALVMSGEIMM QAARDHQALL LPVDSEHNAI FQSLPHNYLQ 
ADRTGQ--PQ LGVSKILLTA SGGPFLNHSL EQLVHVTPQQ ACKHPNWSMG QKISVDSATL 
MNKGLELIEA CHLFSISEHF VTVVVHPQSI IHSMVQYVDG STLAQMGNPD MCTPIAHALA 
WPERLQTNVP ALDLFEYSQL NFQAPDTQKF PALNLARQAM RAGGLAPTIL NAANEIAVEA 
FLMERIGFTS IPQVVEHTLE KLENAAAE-- SIECILDKDK VARSVAQQYI SSIGG----- 
---------- ------- 
