# Supplementary material for: Analysis of drug binding pockets and repurposing opportunities for twelve essential enzymes of ESKAPE pathogens
Source: PeerJ. 2017 Sep 19;5:e3765. doi: 10.7717/peerj.3765 (PMC5609521; doi:10.7717/peerj.3765)
Supplement: Supplemental Information 8 [file peerj-05-3765-s008.fasta]

>ENTAE RecName: Full=1-deoxy-D-xylulose-5-phosphate synthase {ECO:0000256|HAMAP-Rule:MF_00315, ECO:0000256|SAAS:SAAS00382970}; EC=2.2.1.7 {ECO:0000256|HAMAP-Rule:MF_00315, ECO:0000256|SAAS:SAAS00382970}; AltName: Full=1-deoxyxylulose-5-phosphate synthase {ECO:0000256|HAMAP-Rule:MF_00315};
--------MS FDIAKYPTLA LVDSTQELRL LPKDSLPKLC DELRRYLLDS VSRSSGHFAS 
GLGTVELTVA LHYVYNTPFD RLIWD-VGHQ AYPHKILTGR RDKIGTIRQK GGLHPFPWRG 
ESEYDVLSVG HSSTSISAGI GVAIAAEKEG -KQRRTVCVI GDGAITAGMA FEAMNHAGDI 
KPDMLVVLND NEMSISENVG ALNNHLAQLL SGKLYSSLRE GGKKVFSGVP PIKEL----L 
KRTEEHIKGM VVPGTLFEEM GFNYIGPVDG HDVLGLVNTL KNMRDLKGPQ FLHIMTKKGR 
GYEPAEKDPI ---------- --TFHAVPKF DHTSGVLPKS SGGLPSYSKI FGDWLCETAA 
KDDKLMAVTP AMREGSGMVE FSKKFPDRYF DVAIAEQHAV TFAAGMAIGG YKPIVAIY-- 
-STFLQRAYD QV------IH DVAIQKLPVL FAIDRAGIVG A---DGQTHQ GAFDLSFLRC 
IPEMVIMTPS DENECRQMLY TGYHYNDGPS AVRYPRGTGT GAELEP-LAP LPLGKG---- 
-VVKRNG--E KLAILNFGTL LPEAAQVAEK L------NAT LVDMRFVKPL DEALILQLAA 
DHEVLVTLEE NAIMGGAGSG VNELLMAHRR AVPVLNIGLP DFFIPQGTQE EVRADLGLDA 
AGIEAKI-RD WLA------- ---------- 
>KLEPN RecName: Full=1-deoxy-D-xylulose-5-phosphate synthase {ECO:0000255|HAMAP-Rule:MF_00315}; EC=2.2.1.7 {ECO:0000255|HAMAP-Rule:MF_00315}; AltName: Full=1-deoxyxylulose-5-phosphate synthase {ECO:0000255|HAMAP-Rule:MF_00315}; Short=DXP synthase {ECO:0000255|HAMAP-Rule:MF_00315}; Short=DXPS {ECO:0000255|HAMAP-Rule:MF_00315};
--------MS FDIAKYPTLA LVDSTQELRL LPKESLPKLC DELRRYLLDS VSRSSGHFAS 
GLGTVELTVA LHYVYNTPFD RLIWD-VGHQ AYPHKILTGR RDKIGTIRQK GGLHPFPWRG 
ESEYDVLSVG HSSTSISAGI GVAIAAAKED -KQRRAVCVI GDGAITAGMA FEAMNHAGDI 
KPDLLVVLND NEMSISENVG ALNNHLAQLL SGKLYSTLRE GGKKVFSGVP PIKEL----L 
KRTEEHIKGM VVPGTLFEEL GFNYIGPVDG HDVLGLVSTL KNMRDLKGPQ FLHIMTKKGR 
GYEPAEKDPI ---------- --TFHAVPKF DHTSGVLPKS SGGLPSYSKI FGDWLCETAA 
KDSKLMAITP AMREGSGMVE FSKKFPDQYF DVAIAEQHAV TFAAGLAIGD YKPVVAIY-- 
-STFLQRAYD QV------IH DVAIQKLPVL FAIDRAGIVG A---DGQTHQ GAFDLSFLRC 
IPDMVVMTPS DENECRQMLH TGYHYSDGPC AVRYPRGSGT GATLEP-LAS LPIGKG---- 
-VVKRQG--E KIAILNFGTL LPEAAAVADK L------NAT LVDMRFVKPL DTALILQLAG 
EHDALVTLEE NAIMGGAGSG VNEVLMAHRR AVPVLNIGLP DYFIPQGTQE EIRADLGLDA 
AGIEAKI-HD WLA------- ---------- 
>ECOLI RecName: Full=1-deoxy-D-xylulose-5-phosphate synthase; EC=2.2.1.7; AltName: Full=1-deoxyxylulose-5-phosphate synthase; Short=DXP synthase; Short=DXPS;
--------MS FDIAKYPTLA LVDSTQELRL LPKESLPKLC DELRRYLLDS VSRSSGHFAS 
GLGTVELTVA LHYVYNTPFD QLIWD-VGHQ AYPHKILTGR RDKIGTIRQK GGLHPFPWRG 
ESEYDVLSVG HSSTSISAGI GIAVAAEKEG -KNRRTVCVI GDGAITAGMA FEAMNHAGDI 
RPDMLVILND NEMSISENVG ALNNHLAQLL SGKLYSSLRE GGKKVFSGVP PIKEL----L 
KRTEEHIKGM VVPGTLFEEL GFNYIGPVDG HDVLGLITTL KNMRDLKGPQ FLHIMTKKGR 
GYEPAEKDPI ---------- --TFHAVPKF DPSSGCLPKS SGGLPSYSKI FGDWLCETAA 
KDNKLMAITP AMREGSGMVE FSRKFPDRYF DVAIAEQHAV TFAAGLAIGG YKPIVAIY-- 
-STFLQRAYD QV------LH DVAIQKLPVL FAIDRAGIVG A---DGQTHQ GAFDLSYLRC 
IPEMVIMTPS DENECRQMLY TGYHYNDGPS AVRYPRGNAV GVELTP-LEK LPIGKG---- 
-IVKRRG--E KLAILNFGTL MPEAAKVAES L------NAT LVDMRFVKPL DEALILEMAA 
SHEALVTVEE NAIMGGAGSG VNEVLMAHRK PVPVLNIGLP DFFIPQGTQE EMRAELGLDA 
AGMEAKI-KA WLA------- ---------- 
>PSEAE RecName: Full=1-deoxy-D-xylulose-5-phosphate synthase {ECO:0000255|HAMAP-Rule:MF_00315}; EC=2.2.1.7 {ECO:0000255|HAMAP-Rule:MF_00315}; AltName: Full=1-deoxyxylulose-5-phosphate synthase {ECO:0000255|HAMAP-Rule:MF_00315}; Short=DXP synthase {ECO:0000255|HAMAP-Rule:MF_00315}; Short=DXPS {ECO:0000255|HAMAP-Rule:MF_00315};
-MPKTLHEIP RERPATPLLD RASSPAELRR LGEADLETLA DELRQYLLYT VGQTGGHFGA 
GLGVVELTIA LHYVFDTPDD RLVWD-VGHQ AYPHKILTER RELMGTLRQK NGLAAFPRRA 
ESEYDTFGVG HSSTSISAAL GMAIAARLQG -KERKSVAVI GDGALTAGMA FEALNHASEV 
DADMLVILND NDMSISHNVG GLSNYLAKIL SSRTYSSMRE GSKKVLSRLP GAWEI----A 
RRTEEYAKGM LVPGTLFEEL GWNYIGPIDG HDLPTLVATL RNMRDMKGPQ FLHVVTKKGK 
GFAPAELDPI ---------- --GYHAITKL E-APGSAPKK TGG-PKYSSV FGQWLCDMAA 
QDARLLGITP AMKEGSDLVA FSERYPERYF DVAIAEQHAV TLAAGMACEG MKPVVAIY-- 
-STFLQRAYD QL------IH DVAVQHLDVL FAIDRAGLVG E---DGPTHA GSFDISYLRC 
IPGMLVMTPS DEDELRKLLT TGYLF-DGPA AVRYPRGSGP NHPIDPDLQP VEIGKG---- 
-VVRRRG--G RVALLVFGVQ LAEAMKVAES L------DAT VVDMRFVKPL DEALVRELAG 
SHELLVTIEE NAVMGGAGSA VGEFLASEGL EVPLLQLGLP DYYVEHAKPS EMLAECGLDA 
AGIEKAV-RQ RLDRQ----- ---------- 
>ACIBT RecName: Full=1-deoxy-D-xylulose-5-phosphate synthase {ECO:0000255|HAMAP-Rule:MF_00315}; EC=2.2.1.7 {ECO:0000255|HAMAP-Rule:MF_00315}; AltName: Full=1-deoxyxylulose-5-phosphate synthase {ECO:0000255|HAMAP-Rule:MF_00315}; Short=DXP synthase {ECO:0000255|HAMAP-Rule:MF_00315}; Short=DXPS {ECO:0000255|HAMAP-Rule:MF_00315};
MPHMLYTEIP TQRPVTPLLD AIDHPQQLRQ LEHSQLLQVA DELRQYILYA AGQSGGHFGA 
NLGVVELTVA LHYCFNTPND RLVWD-VGHQ AYPHKILTGR REQITTIRAK NGLAAFPARE 
ESVFDTFGVG HSSTAISAGL GMSLARRYQK -DPCEVVCIV GDGAMTAGMA FEAMNDAVAH 
DADLIVVLND NDMSISCSTG GFAKHLAAIW EKGHLVNVNE HGEAYIQPHP ---KW----T 
YNSRLHQSAT DAADNLFKAI GFDYFGPFDG HDVTQLVQVF NVLKKRKGPR LVHVYTKKGK 
GFAPAEADPI ---------- --TYHAIGKI NAASG----- GKTPPKYSDV FGEWLCDEAA 
QDERLLAITP AMCEGSGMVK FAKQFPQRFF DVAIAEQHAV TLAAGMACEG LKPVVAIY-- 
-STFLQRGYD QL------IH DVALQNLDVT FGIDRAGLVG E---DGPTHA GAYDYAYMRT 
VPNMVIMAPK DENECRQMLH TAYAY-NGPA AVRYPRGAGV GVEIQKEMTV LELGKAEIVA 
EIKANSD--E QITVLAFGSR VMVALEAAEQ FAQKHDVSVC VVNMRFVKPL DEQMIRDLAE 
HTHLFVTVEE HAIMGGAGSA VNEFMAQEQI VKPIINLGLP DSFLHQATHN QMLQDCGLDA 
KGILNSIERA WLKVNQVV-- ---------- 
>MYCTU RecName: Full=1-deoxy-D-xylulose-5-phosphate synthase {ECO:0000255|HAMAP-Rule:MF_00315}; EC=2.2.1.7 {ECO:0000255|HAMAP-Rule:MF_00315}; AltName: Full=1-deoxyxylulose-5-phosphate synthase {ECO:0000255|HAMAP-Rule:MF_00315}; Short=DXP synthase {ECO:0000255|HAMAP-Rule:MF_00315}; Short=DXPS {ECO:0000255|HAMAP-Rule:MF_00315};
---------- -------MLQ QIRGPADLQH LSQAQLRELA AEIREFLIHK VAATGGHLGP 
NLGVVELTLA LHRVFDSPHD PIIFD-TGHQ AYVHKMLTGR SQDFATLRKK GGLSGYPSRA 
ESEHDWVESS HASAALSYAD GLAKAFELTG HRNRHVVAVV GDGALTGGMC WEALNNIAAS 
RRPVIIVVND NGRSYAPTIG GVADHLATLR LQPAYEQALE TGRDLVRAVP LVGGLWFRFL 
HSVKAGIKDS LSPQLLFTDL GLKYVGPVDG HDERAVEVAL RSARRFGAPV IVHVVTRKGM 
GYPPAEADQA E--------- --QMHSTVPI DPATGQATK- -VAGPGWTAT FSDALIGYAQ 
KRRDIVAITA AMPGPTGLTA FGQRFPDRLF DVGIAEQHAM TSAAGLAMGG LHPVVAIY-- 
-STFLNRAFD QI------MM DVALHKLPVT MVLDRAGITG S---DGASHN GMWDLSMLGI 
VPGIRVAAPR DATRLREELG EALDVDDGPT ALRFPKGD-- -VG--EDISA LERRGG-VDV 
LAAPADGLNH DVLLVAIGAF APMALAVAKR L-HNQGIGVT VIDPRWVLPV S-DGVRELAV 
QHKLLVTLED NGVNGGAGSA VSAALRRAEI DVPCRDVGLP QEFYEHASRS EVLADLGLTD 
QDVARRI-TG WVAALGTGVC ASDAIPEHLD 
>MYCSM RecName: Full=1-deoxy-D-xylulose-5-phosphate synthase {ECO:0000255|HAMAP-Rule:MF_00315}; EC=2.2.1.7 {ECO:0000255|HAMAP-Rule:MF_00315}; AltName: Full=1-deoxyxylulose-5-phosphate synthase {ECO:0000255|HAMAP-Rule:MF_00315}; Short=DXP synthase {ECO:0000255|HAMAP-Rule:MF_00315}; Short=DXPS {ECO:0000255|HAMAP-Rule:MF_00315};
---------- -------MLE QVRGPADLQH LSQSQLRDLA QEIRQFLIHK VAATGGHLGP 
NLGVVELTLA LHRVFDSPHD PIIFD-TGHQ AYVHKMLTGR SEDFDTLRSK DGLSGYPSRS 
ESDHDWVESS HASAALSYAD GLAKAFELTG HRNRHVVAVV GDGALTGGMC WEALNNIATS 
RRPVVIVVND NGRSYAPTIG GLAEHLAALR LQPGYERVLE EGRKAVRGVP LIGELCYQCI 
HSIKAGIKDA IAPQVMFTDL GIKYVGPIDG HDEHAVESAL RHARGFNAPV IVHVVTRKGM 
GYAPAENDEA D--------- --QMHACGVI DPETGLPTK- -ASGTSWTSV FSDELISQAA 
KRRDVVAITA AMPGPTGLSA FRDRFPDRFF DVGIAEQHAM TSAAGLAMGG LHPVVAIY-- 
-STFLNRAFD QL------MM DVALHKLPVT MVLDRAGITG P---DGASHN GMWDLSILGI 
IPGIRVAAPR DGARLRAELG EALAVNDGPT AIRFPKGD-- -VG--EDIPA VQRRDG-VDV 
LAVPATGLTH DVLLVAVGSF AKMALAVAEL L-RSQGIGVT VVDPRWVLPV P-EALADLAR 
DHKLVVTVED NGLHGGIGSS VSAALRHAEI DVPCRDVGVP QQFQDHASRG EVLAEVGLTD 
RHIARQI-TG WVAAIGTRSA AEDEVGQTLD 
>Ec_3EGH 1-deoxy-d-xylulose 5-phosphate reductoisomerase; chain: a, b; synonym: dxp reductoisomerase, 1-deoxyxylulose-5-phosphate reductoisomerase, 2-c- methyl-d-erythritol 4-phosphate syntha ec: 1.1.1.267; engineered: yes
---------- -----GKQLT ILGSTGSIGC STLDVVRHNP EHFRVVALVA GKNVTRMVEQ 
CL---EFSPR YAVMDDEASA KLLKTMLQQQ GSRTEVLSGQ QAACD-MAAL EDVDQ----- 
-------VMA AIVGAAGLLP TLAAIR---- --AGKTILLA NK-------- -ESLVTCGRL 
FMDAVKQSKA QLLPVDSEHN AIFQSLPQPI QHN------- ---------- ---------- 
---------- ---------L GYA------- -DLE------ ------QNGV VSILLTGSGG 
PFRETPLRDL ATMTPDQACR HPNWSMGRKI SVDSATMMNK GLEYIEARWL FNASASQMEV 
LIHPQSVIHS MVRYQDGSVL AQLGEPDMRT PIA----HTM AWPNRVNS-G VKPLDFCKLS 
ALTFAAPDYD RYPCLKLAME AFEQGQAATT ALNAANEITV AAFLAQQIRF TDIAALNLSV 
LEKMDMREPQ CVDDVLS-VD ANAREVARKE VMRLASSA-- ---------- ---------- 
---------- ---------- ---------- ---------- ---------- ---------- 
---------- ---------- ---------- ---------- ---------- ---------- 
---------- ---------- ---------- 
