# Supplementary material for: Analysis of drug binding pockets and repurposing opportunities for twelve essential enzymes of ESKAPE pathogens
Source: PeerJ. 2017 Sep 19;5:e3765. doi: 10.7717/peerj.3765 (PMC5609521; doi:10.7717/peerj.3765)
Supplement: Supplemental Information 9 [file peerj-05-3765-s009.fasta]

>Ec_1IOW d-ala\:d-ala ligase; chain: a; synonym: dd-ligase, ddlb; ec: 6.3.2.4; engineered: yes; mutation: yes
---------- ------MTDK IAVLLGGTSA EREVSLNSGA AVLAGLREGG ID-------- 
---------- ---------- ---------- --AYPVDPK- -----EVDVT QLKSMG---- 
-FQKVFIALH GRGGEDGTLQ GMLELMGLPY TGSGVMASAL SMDKLRSKLL WQGAGLPVAP 
WVALTRAEFE KGLSDKQLAE ISALGLPVIV KPSREGSSVG MSKVVAENAL QDALRLAFQH 
DEEVLIEKWL SGPEFTVAIL G-------EE ILPSIRIQPS G----TFYDY EAKFLSDETQ 
YFCPAGLEAS QEANLQALVL KAWTTLGCKG WGRIDVMLDS DGQFYLLEAN TSPGMTSHSL 
VPMAARQAGM SFSQLVVRIL ELAD------ ---------- -- 
>ECOLI RecName: Full=D-alanine--D-alanine ligase B; EC=6.3.2.4; AltName: Full=D-Ala-D-Ala ligase B; AltName: Full=D-alanylalanine synthetase B;
---------- ------MTDK IAVLLGGTSA EREVSLNSGA AVLAGLREGG ID-------- 
---------- ---------- ---------- --AYPVDPK- -----EVDVT QLKSMG---- 
-FQKVFIALH GRGGEDGTLQ GMLELMGLPY TGSGVMASAL SMDKLRSKLL WQGAGLPVAP 
WVALTRAEFE KGLSDKQLAE ISALGLPVIV KPSREGSSVG MSKVVAENAL QDALRLAFQH 
DEEVLIEKWL SGPEFTVAIL G-------EE ILPSIRIQPS G----TFYDY EAKYLSDETQ 
YFCPAGLEAS QEANLQALVL KAWTTLGCKG WGRIDVMLDS DGQFYLLEAN TSPGMTSHSL 
VPMAARQAGM SFSQLVVRIL ELAD------ ---------- -- 
>ENTAE RecName: Full=D-alanine--D-alanine ligase {ECO:0000256|HAMAP-Rule:MF_00047}; EC=6.3.2.4 {ECO:0000256|HAMAP-Rule:MF_00047}; AltName: Full=D-Ala-D-Ala ligase {ECO:0000256|HAMAP-Rule:MF_00047}; AltName: Full=D-alanylalanine synthetase {ECO:0000256|HAMAP-Rule:MF_00047};
---------- ------MADK IAVLFGGTSA EREVSLNSGA AVLAGLREGG VD-------- 
---------- ---------- ---------- --AHPVDPR- -----DVDIT QLKNMG---- 
-FKKAFIALH GRGGEDGTLQ GLLELIQLPY TGSGVMASAI SMDKLRSKLL WQGAGLPVAP 
WVALTRAQFN AGLSAGVSEQ IAALGLPVII KPSREGSSVG MSKVSESCAM QDALALAFQH 
DDEVLIEKWL SGPEFTVAIV G-------EE ILPSIRIQTA G----TFYDY EAKYLSDETQ 
YFCPGFEEPA RESEIQSLVL KAWNVLGCKG WGRIDVMLDS DGQFYLLEAN TSPGMTSHSL 
VPMAARQAGM SFSQLVVRIL DLAG------ ---------- -- 
>KLEPN RecName: Full=D-alanine--D-alanine ligase {ECO:0000256|HAMAP-Rule:MF_00047}; EC=6.3.2.4 {ECO:0000256|HAMAP-Rule:MF_00047}; AltName: Full=D-Ala-D-Ala ligase {ECO:0000256|HAMAP-Rule:MF_00047}; AltName: Full=D-alanylalanine synthetase {ECO:0000256|HAMAP-Rule:MF_00047};
---------- ------MADK IAVLFGGTSA EREVSLNSGA AVLAGLREGG VD-------- 
---------- ---------- ---------- --AHPVDPR- -----DIDIT QLKNLG---- 
-FKKAFIALH GRGGEDGTLQ GLLDLIQLPY TGSGVMASAL SMDKLRSKWL WQGAGLPVAP 
WVALTRAQFT AGLSAAVEQQ IAALGLPVII KPSREGSSVG MSKVSESCDL QSALALAFQH 
DDEVLVEKWL SGPEFTVAIV G-------EE ILPSIRIQAA G----TFYDY EAKYLSDETQ 
YFCPGFEDPA RESDIQSLVL KAWNVLGCKG WGRIDVMLDS DGQFYLLEAN TSPGMTSHSL 
VPMAARQAGM SFSQLVVRIL DLAG------ ---------- -- 
>D RecName: Full=D-alanine--D-alanine ligase B {ECO:0000255|HAMAP-Rule:MF_00047}; EC=6.3.2.4 {ECO:0000255|HAMAP-Rule:MF_00047}; AltName: Full=D-Ala-D-Ala ligase B {ECO:0000255|HAMAP-Rule:MF_00047}; AltName: Full=D-alanylalanine synthetase B {ECO:0000255|HAMAP-Rule:MF_00047};
MNLCLDSLLN GTQDPKAFGR VAVLFGGKSA EREVSLKSGA MVLQSLLAAG VD-------- 
---------- ---------- ---------- --AFGIDVG- -----EDLLQ RLVEEK---- 
-IDRAFIILH GRGGEDGSMQ GLLECAGIPY TGSGVLASAL AMDKLRTKRV WLSLGLPTPD 
YAVLAS---- ---EDDCREA AQRLGFPLIV KPAHEGSSIG MAKVGGLDEL IAAWREAARY 
DSQVLVEQWI SGPEFTVATL R-------GQ VLPAIRLGTP H----TFYDY DAKYLASDTR 
YQVPCGLDEA KERELKELTA RACDALGIQG WGRADVMQDA EGRFWLLEVN TAPGMTDHSL 
VPMAARAAGL DFQQLVLAIL ADSREARG-- ---------- -- 
>ACIBT RecName: Full=D-alanine--D-alanine ligase {ECO:0000255|HAMAP-Rule:MF_00047}; EC=6.3.2.4 {ECO:0000255|HAMAP-Rule:MF_00047}; AltName: Full=D-Ala-D-Ala ligase {ECO:0000255|HAMAP-Rule:MF_00047}; AltName: Full=D-alanylalanine synthetase {ECO:0000255|HAMAP-Rule:MF_00047};
---------- -MSNATKFGK VAVLLGGKSA ERAVSLDSGQ AVLDALLRSG VQ-------- 
---------- ---------- ---------- --AEAFDPQ- -----DRSVT ELVN------ 
-YDRAFIVLH GRGGEDGQIQ GVLEWLNIPY TGTGVQGSAI GMDKVKTKQI WQGSDLPTAP 
YRIITK---- ---ETDLDSV IAELGLPVII KPVHEGSSVG MSKVEKAEDF AAAIEKATQH 
DAVVMAEKWI TGREFTISFL N-------GQ PLPVIRLQPP AD--VAFYDY EAKYQRNDVE 
YGIPCGLSET EEKKLQALCL RAFQAVGAEG WGRIDAMQDE QGNFWLLEVN TVPGMTSHSL 
VPKAAKAVGY SFDELCVAIL EQTLEGTA-- ---------- -- 
>MYCTU RecName: Full=D-alanine--D-alanine ligase {ECO:0000255|HAMAP-Rule:MF_00047}; EC=6.3.2.4 {ECO:0000255|HAMAP-Rule:MF_00047}; AltName: Full=D-Ala-D-Ala ligase {ECO:0000255|HAMAP-Rule:MF_00047}; AltName: Full=D-alanylalanine synthetase {ECO:0000255|HAMAP-Rule:MF_00047};
--------MS ANDRRDRRVR VAVVFGGRSN EHAISCVSAG SILRNLDSRR FDVIAVGITP 
AGSWVLTDAN PDALTITNRE LPQVKSGSGT ELALPADPRR GGQLVSLPPG ----AGEVLE 
SVDVVFPVLH GPYGEDGTIQ GLLELAGVPY VGAGVLASAV GMDKEFTKKL LAADGLPVGA 
YAVL-----R PPRSTLHRQE CERLGLPVFV KPARGGSSIG VSRVSSWDQL PAAVARARRH 
DPKVIVEAAI SGRELECGVL EMPDGTLEAS TLGEIRVAGV RGREDSFYDF ATKYLDDAAE 
LDVPAKVDDQ VAEAIRQLAI RAFAAIDCRG LARVDFFLTD DGPV-INEIN TMPGFTTISM 
YPRMWAASGV DYPTLLATMI ETTLARGVGL H--------- -- 
>MYCSM RecName: Full=D-alanine--D-alanine ligase {ECO:0000255|HAMAP-Rule:MF_00047}; EC=6.3.2.4 {ECO:0000255|HAMAP-Rule:MF_00047}; AltName: Full=D-Ala-D-Ala ligase {ECO:0000255|HAMAP-Rule:MF_00047}; AltName: Full=D-alanylalanine synthetase {ECO:0000255|HAMAP-Rule:MF_00047};
--------MT APNHPPGRTR VAVVYGGRSS EHAISCVSAG SILRNLDPER FEVVAIGITP 
DGSWVLTDGR PETLAITDGK LPAVTEASGT ELALPAAPNR SGQLLALGNG ----PGEILA 
AVDVVFPVLH GPYGEDGTIQ GLLELAGVPY VGSGVLASAA GMDKEYTKKL LAAEGLPIGD 
QVVL-----R PGVETLDLEQ RERLGLPVFV KPARGGSSIG VSRVTAWDEL PAAVALARRH 
DPKVIVEAAV IGRELECGVL EFPDGRLEAS TVGEIRVAGV RGREDGFYDF ATKYLEDAAE 
LDVPAKVDDD VADEIRQLAV RAFTAIGCQG LARVDFFLTD DGPV-INEIN TMPGFTTISM 
YPRMWAAGGI DYPTLLAAMV DTAIARGTGL R--------- -- 
>STAAU RecName: Full=D-alanine--D-alanine ligase {ECO:0000255|HAMAP-Rule:MF_00047}; EC=6.3.2.4 {ECO:0000255|HAMAP-Rule:MF_00047}; AltName: Full=D-Ala-D-Ala ligase {ECO:0000255|HAMAP-Rule:MF_00047}; AltName: Full=D-alanylalanine synthetase {ECO:0000255|HAMAP-Rule:MF_00047};
---------- -----MTKEN ICIVFGGKSA EHEVSILTAQ NVLNAIDKDK YHVDIIYITN 
DGDWR----- -------KQN NITAEIKSTD ELHLE----- NGEALE--IS QLLKESSSGQ 
PYDAVFPLLH GPNGEDGTIQ GLFEVLDVPY VGNGVLSAAS SMDKLVMKQL FEHRGLPQLP 
YISFLRSEYE KYEHNILKLV NDKLNYPVFV KPANLGSSVG ISKCNNEAEL KEGIKEAFQF 
DRKLVIEQGV NAREIEVAVL G--NDYPEAT WPGEVV---- --KDVAFYDY KSKYKDGKVQ 
LQIPADLDED VQLTLRNMAL EAFKATDCSG LVRADFFVTE DNQIYINETN AMPGFTAFSM 
YPKLWENMGL SYPELITKLI ELAKERHQDK Q----KNKYK ID 
>ENTFC RecName: Full=D-alanine--D-alanine ligase {ECO:0000256|HAMAP-Rule:MF_00047, ECO:0000313|EMBL:AFK57802.1}; EC=6.3.2.4 {ECO:0000256|HAMAP-Rule:MF_00047, ECO:0000313|EMBL:AFK57802.1}; AltName: Full=D-Ala-D-Ala ligase {ECO:0000256|HAMAP-Rule:MF_00047}; AltName: Full=D-alanylalanine synthetase {ECO:0000256|HAMAP-Rule:MF_00047};
---------- --------MK ITLLYGGRSA EHEVSILSAF SVLNAIYYNY YQVQLVFITK 
EGQWV----- -------KGP LLTEKPASKD VLHLSWDP-- SGQTEEGFTG KVINPGEIKE 
EGAIVFPVLH GPNGEDGTIQ GFLETLNMPY VGAGVLTSAC AMDKIMTKYI LQAAGVPQVP 
YVPVLKNQWK ENPKKVFDQC EGSLLYPMFV KPANMGSSVG ITKAENREEL QNALATAYQY 
DSRAIVEQGI EAREIEVAVL G--NEDVRTT LPGEVV---- --KDVAFYDY EAKYINNKIE 
MQIPAEVPEE VYQKAQEYAK LAYTMLGGSG LSRCDFFLTN KNELFLNELN SMPGFTEFSM 
YPLLWENMGL KYGDLIEELI QLGMNRYHQR QSFFEKNE-- -- 
