# Supplementary material for: Analysis of drug binding pockets and repurposing opportunities for twelve essential enzymes of ESKAPE pathogens
Source: PeerJ. 2017 Sep 19;5:e3765. doi: 10.7717/peerj.3765 (PMC5609521; doi:10.7717/peerj.3765)
Supplement: Supplemental Information 11 [file peerj-05-3765-s011.fasta]

>Ec_1QSG enoyl-[acyl-carrier-protein] reductase; chain: a, b, c, d, e, f, g, h; synonym: nadh-dependent enoyl-acp reductase; ec: 1.3.1.9; engineered: yes
---------- ---------- ----GFLSGK RILVTGVASK LSIAYGIAQA MHREGAELAF 
T-YQNDKLKG RVEE------ --FAAQLGSD ---IVLQCDV AEDASIDTMF AELGKVWPKF 
DGFVHSIGFA PGDQLDGD-Y VNAVTREGFK IAHD----IS SYSFV-AMAK ACRSMLNP-G 
SALLTLSYLG AERAIPNYNV MGLAKASLEA NVRYMANAMG PEGVRVNAIS AGPIRTLAAS 
GIKD------ ------FRKM LAHCEAVTPI RRTV-TIEDV GNSAAFLCSD LSAGISGEVV 
HVDGGFSIAA MNELE----- ---------- ---------- ---------- ---------- 
---------- ---------- ---------- ---------- ---------- ---------- 
---------- ---------- ---------- ---------- ---------- ---------- 
---------- ----- 
>ECOLI RecName: Full=Enoyl-[acyl-carrier-protein] reductase [NADH] {ECO:0000256|PIRNR:PIRNR000094}; EC=1.3.1.9 {ECO:0000256|PIRNR:PIRNR000094};
---------- ---------- ---MGFLSGK RILVTGVASK LSIAYGIAQA MHREGAELAF 
T-YQNDKLKG RVEE------ --FAAQLGSD ---IVLQCDV AEDASIDTMF AELGKVWPKF 
DGFVHSIGFA PGDQLDGD-Y VNAVTREGFK IAHD----IS SYSFV-AMAK ACRSMLNP-G 
SALLTLSYLG AERAIPNYNV MGLAKASLEA NVRYMANAMG PEGVRVNAIS AGPIRTLAAS 
GIKD------ ------FRKM LAHCEAVTPI RRTV-TIEDV GNSAAFLCSD LSAGISGEVV 
HVDGGFSIAA MNELELK--- ---------- ---------- ---------- ---------- 
---------- ---------- ---------- ---------- ---------- ---------- 
---------- ---------- ---------- ---------- ---------- ---------- 
---------- ----- 
>ENTAE RecName: Full=Enoyl-[acyl-carrier-protein] reductase [NADH] {ECO:0000256|PIRNR:PIRNR000094}; EC=1.3.1.9 {ECO:0000256|PIRNR:PIRNR000094};
---------- ---------- ---MGFLTGK RILVTGVASK LSIAFGIAQA MHREGAELAF 
T-YQNDKLKG RVEE------ --FAAQLGSS ---IVLPCDV AEDASIDALF TELAKVWPKF 
DGFVHSIGFA PADQLDGD-Y VNAVTREGFK IAHD----IS AYSFV-AMAK ACREMLNP-N 
SALLTLSYLG AERAIPNYNV MGLAKASLEA NVRYMANAMG PEGVRVNAIS AGPIRTLAAS 
GIKD------ ------FRKM LAHCEAVTPI RRTV-TIEDV GNSAAFLCSD LSGGITGEVV 
HVDGGFSIAA MNELELK--- ---------- ---------- ---------- ---------- 
---------- ---------- ---------- ---------- ---------- ---------- 
---------- ---------- ---------- ---------- ---------- ---------- 
---------- ----- 
>KLEPN RecName: Full=Enoyl-[acyl-carrier-protein] reductase [NADH] {ECO:0000256|PIRNR:PIRNR000094}; EC=1.3.1.9 {ECO:0000256|PIRNR:PIRNR000094};
---------- ---------- ---MGFLSGK RILITGVASK LSIAYGIAQA MHREGAELAF 
T-YQNEKLKG RVEE------ --FAAALGSD ---IVLPCDV AEDESITALF TELEKVWPKF 
DGFVHSIGFA PADQLDGD-Y VDVVTRDGFK IAHD----IS AYSFV-AMAK ACRGMLNP-G 
SALLTLSYLG AERAIPNYNV MGLAKASLEA NVRYMANAMG PEGVRVNAIS AGPIRTLAAS 
GIKD------ ------FRKM LAHCEAVTPI RRTV-TIEDV GNSAAFLCSN LSAGISGEVV 
HVDGGFNIAA MNELELK--- ---------- ---------- ---------- ---------- 
---------- ---------- ---------- ---------- ---------- ---------- 
---------- ---------- ---------- ---------- ---------- ---------- 
---------- ----- 
>PSEAE RecName: Full=Enoyl-[acyl-carrier-protein] reductase [NADH] FabI; Short=ENR; EC=1.3.1.9; AltName: Full=NADH-dependent enoyl-ACP reductase;
---------- ---------- ---MGFLTGK RALIVGVASK LSIASGIAAA MHREGAELAF 
T-YQNDKLRG RVEE------ --FASGWGSR PE-LCFPCDV ADDSQIEAVF AALGKHWDGL 
DIIVHSVGFA PGDQLDGD-F TAVTTREGFR IAHD----IS AYSFI-ALAK AGREMMKGRN 
GSLLTLSYLG AERTMPNYNV MGMAKASLEA GVRYLAGSLG AEGTRVNAVS AGPIRTLAAS 
GIKS------ ------FRKM LAANERQTPL RRNV-TIEEV GNAGAFLCSD LASGISGEIL 
YVDGGFNTTA MGP--LDDD- ---------- ---------- ---------- ---------- 
---------- ---------- ---------- ---------- ---------- ---------- 
---------- ---------- ---------- ---------- ---------- ---------- 
---------- ----- 
>ACIBT RecName: Full=Enoyl-[acyl-carrier-protein] reductase [NADH] {ECO:0000256|PIRNR:PIRNR000094}; EC=1.3.1.9 {ECO:0000256|PIRNR:PIRNR000094};
MQFRKTLNIG IMLKIVLSEI GMTQGLLAGK RFLIAGVASK LSIAYGIAQA LHREGAELAF 
T-YPNEKLKK RVDE------ --FAEQFGSK ---LVFPCDV AVDAEIDNAF AELAKHWDGV 
DGVVHSIGFA PAHTLDGD-F TDVTDRDGFK IAHD----IS AYSFV-AMAR AAKPLLQARQ 
GCLLTLTYQG SERVMPNYNV MGMAKASLEA GVRYLASSLG VDGIRVNAIS AGPIRTLAAS 
GIKS------ ------FRKM LDANEKVAPL KRNV-TIEEV GNAALFLCSP WASGITGEIL 
YVDAGFNTVG MSQSMMDDE- ---------- ---------- ---------- ---------- 
---------- ---------- ---------- ---------- ---------- ---------- 
---------- ---------- ---------- ---------- ---------- ---------- 
---------- ----- 
>ENTFC RecName: Full=Enoyl-[acyl-carrier-protein] reductase [NADH] {ECO:0000256|PIRNR:PIRNR000094}; EC=1.3.1.9 {ECO:0000256|PIRNR:PIRNR000094, ECO:0000313|EMBL:AFK58919.1};
---------- ---------- ---MSFLEGK KIVIMGVANK KSIAWGCAEA MLKQGAEIIY 
T-YQNERMKK SLVK------ --L---VGEE A--FTVECDV SSDESIEKAM NAIGEYAGEI 
HGLVHAVAYA NKEELSGN-V SD-ISRDGYQ LAQD----IS SYSLI-AVSK YAQPFLAP-N 
SGIVSMTYLG SERAIPNYNM MGIAKASLEA AIRYLAAEFS PKGIRVNGIS AGAIKTLAVT 
GVKD------ ------YQKL IQLSESRTPD QQGV-TIEEV GNACAFLISP LSSGIIGDII 
YVDKGVHLS- ---------- ---------- ---------- ---------- ---------- 
---------- ---------- ---------- ---------- ---------- ---------- 
---------- ---------- ---------- ---------- ---------- ---------- 
---------- ----- 
>STAAU SubName: Full=Enoyl-(Acyl-carrier-protein) reductase (FMN) {ECO:0000313|EMBL:AGY88962.1}; EC=1.3.1.9 {ECO:0000313|EMBL:AGY88962.1};
---------- ---------- ---------- ---------- ---------- ---------- 
-----MWNKN RLTQMLSIEY PIIQAGMAGS TT-PKLVASV SNSGGLGTIV AGYFNT-QQL 
EDEIDYVRQL TSNSFGVNVF VPSQQSYTSS QIENMNAWLK PYRRALHLEE PVVKITEE-Q 
QFKCHIDTI- IKKQVPVCCF -TFGIPSEQI ISRLKAANVK LIGTATSVDE AIANEKAGMD 
AIVAQGSEAG GHRGSFLKP- ----KNQLPM VGTISLVPQI VDVVS----- -IPVIAAGGI 
MDGRGVLASI VLGAEGVQMG TAFLTSQDSN ASELLRDAII NSKETDTVIT KAFSGKLARG 
INNRFIEEMS QYEGDIPDYP IQNELTSSIR KAAANIGDKE LIHMWSGQSP R------LAT 
THPANTIMSN IINQINQIMQ YK-------- ---------- ---------- ---------- 
---------- ----- 
>MYCSM SubName: Full=Enoyl-[acyl-carrier-protein] reductase {ECO:0000313|EMBL:ELQ86292.1}; EC=1.3.1.9 {ECO:0000313|EMBL:ELQ86292.1};
---------- ---------- ---------- ---------- ---------- ---------- 
----MSRLKT PLTELVGIEH PVVQTGMGWV AG-ARLVSAT SNAGGLGILA SATMTL-DEL 
KTAVAKVKAA TDKPFGINIR ADAGDANE-- ---------- ---------- ---------- 
----RVDLL- ISEGVKVASF -ALA-PKPDL IAKLKEAGVV VIPSVGLAKH AKKVAGWGAD 
AVIVQGGEGG GHTG------ --------PI ATTL-LLPSV LDAVAD---T GMPVIAAGGF 
FDGRGLAAAL SYGAAGVAMG TRFLLTSDST VPDAVKQRYL QAALDGTVVS TRVDGMPHRV 
LRTGLVEKL- ---------- ---ESGSRAR GFAAAVGNAQ KFKKMSGMTW RSMIKDGLAM 
RHGKELTWSQ VVMAANTPML LKAGLVEGNT DAGVLASGQV AGIIDDLPSC AELVPAIVAD 
AVEHLNKASS FIQEK 
>MYCTU RecName: Full=Enoyl-[acyl-carrier-protein] reductase [NADH]; EC=1.3.1.9; AltName: Full=NADH-dependent enoyl-ACP reductase;
---------- ---------- --MTGLLDGK RILVSGIITD SSIAFHIARV AQEQGAQLVL 
TGFDRLRLIQ RITDRLPAKA PLLELDVQNE EHLASLAGRV TEAIGAG--- -------NKL 
DGVVHSIGFM PQTGMGINPF FDAPYADVSK GIH-----IS AYSYA-SMAK ALLPIMNP-G 
GSIVGMDFD- PSRAMPAYNW MTVAKSALES VNRFVAREAG KYGVRSNLVA AGPIRTLAMS 
AIV--GGALG EEAGAQIQLL EEGWDQRAPI GWNMKDATPV AKTVCALLSD WLPATTGDII 
YADGGAHTQL L--------- ---------- ---------- ---------- ---------- 
---------- ---------- ---------- ---------- ---------- ---------- 
---------- ---------- ---------- ---------- ---------- ---------- 
---------- ----- 
