# Supplementary material for: Analysis of drug binding pockets and repurposing opportunities for twelve essential enzymes of ESKAPE pathogens
Source: PeerJ. 2017 Sep 19;5:e3765. doi: 10.7717/peerj.3765 (PMC5609521; doi:10.7717/peerj.3765)
Supplement: Supplemental Information 12 [file peerj-05-3765-s012.fasta]

>Ec_1K4M namn adenylyltransferase; chain: a, b, c; ec: 2.7.7.18; engineered: yes
---------- ---------- ----MKSLQA LFGGTFDPVH YGHLKPVETL ANLIGLTRVT 
IIPNNVPPHR PQPEANSVQ- RKHMLELAIA DKPLFTLDER ELKR------ --NAPSYTAQ 
TLKEWRQEQG PDVPLAFI-- IGQDS---LL TFPTW--YEY ETILDNAHLI VCRRPGYPLE 
MAQPQYQQWL EDHLTHNPED LHLQPAGKI- YLAE---TP- -------WFN ISATIIRERL 
QNGESCEDLL PEPVLTYINQ QGLYR----- ---------- ----- 
>ECOLI RecName: Full=Probable nicotinate-nucleotide adenylyltransferase {ECO:0000255|HAMAP-Rule:MF_00244}; EC=2.7.7.18 {ECO:0000255|HAMAP-Rule:MF_00244}; AltName: Full=Deamido-NAD(+) diphosphorylase {ECO:0000255|HAMAP-Rule:MF_00244}; AltName: Full=Deamido-NAD(+) pyrophosphorylase {ECO:0000255|HAMAP-Rule:MF_00244}; AltName: Full=Nicotinate mononucleotide adenylyltransferase {ECO:0000255|HAMAP-Rule:MF_00244}; Short=NaMN adenylyltransferase {ECO:0000255|HAMAP-Rule:MF_00244};
---------- ---------- ----MKSLQA LFGGTFDPVH YGHLKPVETL ANLIGLTRVT 
IIPNNVPPHR PQPEANSVQ- RKHMLELAIA DKPLFTLDER ELKR------ --NAPSYTAQ 
TLKEWRQEQG PDVPLAFI-- IGQDS---LL TFPTW--YEY ETILDNAHLI VCRRPGYPLE 
MAQPQYQQWL EDHLTHNPED LHLQPAGKI- YLAE---TP- -------WFN ISATIIRERL 
QNGESCEDLL PEPVLTYINQ QGLYR----- ---------- ----- 
>ENTAE SubName: Full=Nicotinate-nicotinamide nucleotide adenylyltransferase {ECO:0000313|EMBL:KTH82040.1};
---------- ---------- -MVDMTQLQA MYGGTFDPVH YGHLKPVEIL ANQIGLSRVI 
IVPNNVPPHR PQPEATSAQ- RVHMLELAIA DKPLFVLDER ELQR------ --DTPSWTAQ 
TLQEWRQEQG PEQPLAFI-- IGQDS---LL TFPTW--HNY ATILDNAHLI VCRRPGYPLA 
MKREEDQQWL DKHLTHDVEQ LHNRPAGAI- YLAE---TP- -------WFD ISATLIRQRL 
QQGVSCADML PAAVLDYIHQ QKLYC----- ---------- ----- 
>KLEPN RecName: Full=Probable nicotinate-nucleotide adenylyltransferase {ECO:0000255|HAMAP-Rule:MF_00244}; EC=2.7.7.18 {ECO:0000255|HAMAP-Rule:MF_00244}; AltName: Full=Deamido-NAD(+) diphosphorylase {ECO:0000255|HAMAP-Rule:MF_00244}; AltName: Full=Deamido-NAD(+) pyrophosphorylase {ECO:0000255|HAMAP-Rule:MF_00244}; AltName: Full=Nicotinate mononucleotide adenylyltransferase {ECO:0000255|HAMAP-Rule:MF_00244}; Short=NaMN adenylyltransferase {ECO:0000255|HAMAP-Rule:MF_00244};
---------- ---------- -MVDMTQLQA IYGGTFDPVH YGHLKPVEIL ANQIGLSKVI 
IMPNNVPPHR PQPEATSAQ- RVHMLKLAIA DKPLFTLDER ELRR------ --DTPSWTAQ 
TLQEWRQEQG PRKPLAFI-- IGQDS---LL TFPTW--HNY ETILDNVHLI VCRRPGYPLT 
MAQEADQRWL DRHLTHDVES LHNSPSGVI- YLAE---TP- -------WFD ISATIIRQRL 
ERGESCAEML PAAVLDYIRE QGLYC----- ---------- ----- 
>PSEAE RecName: Full=Probable nicotinate-nucleotide adenylyltransferase; EC=2.7.7.18; AltName: Full=Deamido-NAD(+) diphosphorylase; AltName: Full=Deamido-NAD(+) pyrophosphorylase; AltName: Full=Nicotinate mononucleotide adenylyltransferase; Short=NaMN adenylyltransferase;
---------- ---------- ----MGKRIG LFGGTFDPVH IGHMRSAVEM AEQFALDELR 
LLPNARPPHR ETPQVSAAQ- RLAMVERAVA GVERLTVDPR ELQR------ --DKPSYTID 
TLESVRAELA ADDQLFML-- IGWDA---FC GLPTW--HRW EALLDHCHIV VLQRPDADSE 
-PPESLRDLL AARSVADPQA LK-GPGGQIT FVWQ---TP- --------LA VSATQIRALL 
GAGRSVRFLV PDAVLNYIEA HHLYRAPH-- ---------- ----- 
>ACIBT SubName: Full=Putative nicotinamide/nicotinate-nucleotide adenylyltransferase {ECO:0000313|EMBL:CAP00284.1}; EC=2.7.7.1 {ECO:0000313|EMBL:CAP00284.1}; EC=2.7.7.18 {ECO:0000313|EMBL:CAP00284.1};
---------- ---------- -MYTFDYL-- VFIGRFQPFH LAHMQTIEIA LQQSRYVILA 
LGSAQMERNI KNP-FLAIE- REQMI----- -LSNFSLDEQ KRIRFVHVVD VYNDEKWVKQ 
VKSLINGVIE PNSKVGLIGH FKDESSYYLR LFPEWVMVEL DSLKDSISAT PMREAYYQGK 
IKTDAF---- ---------- ----PKGTIQ FLEEFQNTPL YLQLQQKFLQ ADHSNIEETV 
SSHKE----- ---------- ---------- ---------- ----- 
>MYCTU RecName: Full=Probable nicotinate-nucleotide adenylyltransferase; EC=2.7.7.18; AltName: Full=Deamido-NAD(+) diphosphorylase; AltName: Full=Deamido-NAD(+) pyrophosphorylase; AltName: Full=Nicotinate mononucleotide adenylyltransferase; Short=NaMN adenylyltransferase;
---------- ---------- ---------- -MGGTFDPIH YGHLVAASEV ADLFDLDEVV 
FVPSGQPWQK -GRQVSAAEH RYLMTVIATA SNPRFSVSRV DIDR------ --GGPTYTKD 
TLADLH-ALH PDSELYFT-- TGADA---LA SIMSW--QGW EELFELARFV GVSRPGYELR 
NE-------- -----HITSL LGQLAKDALT LVEI----PA --------LA ISSTDCRQRA 
EQSRPLWYLM PDGVVQYVSK CRLYCGACDA GARSTTSLAA GNGL- 
>MYCSM RecName: Full=Probable nicotinate-nucleotide adenylyltransferase {ECO:0000255|HAMAP-Rule:MF_00244}; EC=2.7.7.18 {ECO:0000255|HAMAP-Rule:MF_00244}; AltName: Full=Deamido-NAD(+) diphosphorylase {ECO:0000255|HAMAP-Rule:MF_00244}; AltName: Full=Deamido-NAD(+) pyrophosphorylase {ECO:0000255|HAMAP-Rule:MF_00244}; AltName: Full=Nicotinate mononucleotide adenylyltransferase {ECO:0000255|HAMAP-Rule:MF_00244}; Short=NaMN adenylyltransferase {ECO:0000255|HAMAP-Rule:MF_00244};
---------- ---------- ---------- -MGGTFDPIH NGHLVAASEV ADLFDLDEVV 
FVPTGEPWQK HHRRVSAAED RYLMTVIATA SNPRFSVSRV DIDR------ --GGPTYTKD 
TLRDLR-DLN TDADLYFI-- TGADA---LG SILSW--QNW EDMFSMAKFV GVSRPGYELD 
GK-------- -----HILDA MRELPPDALS LVEV----PA --------LA ISSSDCRKRA 
EEQRPIWYLV PDGVVQYVAK RGLYTRKPNN GEAKDGDVKD EEAVR 
>STAAU RecName: Full=Probable nicotinate-nucleotide adenylyltransferase {ECO:0000255|HAMAP-Rule:MF_00244}; EC=2.7.7.18 {ECO:0000255|HAMAP-Rule:MF_00244}; AltName: Full=Deamido-NAD(+) diphosphorylase {ECO:0000255|HAMAP-Rule:MF_00244}; AltName: Full=Deamido-NAD(+) pyrophosphorylase {ECO:0000255|HAMAP-Rule:MF_00244}; AltName: Full=Nicotinate mononucleotide adenylyltransferase {ECO:0000255|HAMAP-Rule:MF_00244}; Short=NaMN adenylyltransferase {ECO:0000255|HAMAP-Rule:MF_00244};
---------- ---------- -----MKKIV LYGGQFNPIH TAHMIVASEV FHELQPDEFY 
FLPSFMSPLK KHHDFIDVQH RLTMIQMIID ELGFGDICDD EIKR------ --GGQSYTYD 
TIKAFK-EQH KDSELYFV-- IGTDQ---YN QLEKW--YQI EYLKEMVTFV VVNRDKNSQN 
---------- ---------- ----VENAMI AIQI----PR --------VD ISSTMIRQRV 
SEGKSIQVLV PKSVENYIKG EGLYEH---- ---------- ----- 
>ENTFC RecName: Full=Probable nicotinate-nucleotide adenylyltransferase {ECO:0000256|HAMAP-Rule:MF_00244}; EC=2.7.7.18 {ECO:0000256|HAMAP-Rule:MF_00244}; AltName: Full=Deamido-NAD(+) diphosphorylase {ECO:0000256|HAMAP-Rule:MF_00244}; AltName: Full=Deamido-NAD(+) pyrophosphorylase {ECO:0000256|HAMAP-Rule:MF_00244}; AltName: Full=Nicotinate mononucleotide adenylyltransferase {ECO:0000256|HAMAP-Rule:MF_00244};
MMNTQAKTFV RSQLFPEEMP QFLEKKKQVG ILGGTFNPVH LAHLVMAEQA GRNLGLDRVF 
LMPSYQPPHV DEKQTIDAKH RLNMLELAVE DNPFLQIETI ELAR------ --GGKSYTYD 
TMKELT-QNN PDTDYYFI-- IGGDM---VE YLPKW--YKI DELTSMVNFV GIRRPGYTTD 
---------- ---------- ----TPYPVI WVDV----PE --------ID ISSTKIRQKI 
KEGCSIRYLV PDKVIDYIQN EGLYEYGL-- ---------- ----- 
